# Supplementary material for: A nomogram combining thoracic CT and tumor markers to predict the malignant grade of pulmonary nodules ≤3 cm in diameter
Source: Front Oncol. 2023 Jun 8;13:1196883. doi: 10.3389/fonc.2023.1196883 (PMC10285407; doi:10.3389/fonc.2023.1196883)
Supplement: Supplementary file 1 [file DataSheet_1.zip]

Archive with 45 entries (37 files):
- Data and Code/All (n=812)/
- Data and Code/All (n=812)/All (n=812).csv
- Data and Code/All (n=812)/All (n=812).sav
- Data and Code/All (n=812)/All (n-812).spv
- Data and Code/External validation (n=83)/
- Data and Code/External validation (n=83)/External validation.csv
- Data and Code/External validation (n=83)/External validation.sav
- Data and Code/External validation (n=83)/External validation.spv
- Data and Code/Internal validation (n=203)/
- Data and Code/Internal validation (n=203)/Internal validation.csv
- Data and Code/Internal validation (n=203)/Internal validation.sav
- Data and Code/Internal validation (n=203)/Internal validation.spv
- Data and Code/Logistic analysis/
- Data and Code/Logistic analysis/multivariable logistic.spv
- Data and Code/Logistic analysis/TC.sav
- Data and Code/Logistic analysis/TC.xlsx
- Data and Code/Logistic analysis/univariable logistic.spv
- Data and Code/Model validation/
- Data and Code/Model validation/Calibration Curve.R
- Data and Code/Model validation/DCA.R
- Data and Code/Model validation/H-L test.R
- Data and Code/Model validation/Model -TC.txt
- Data and Code/Model validation/Model_ROC.R
- Data and Code/Model validation/Model-EVC.csv
- Data and Code/Model validation/Model-EVC.txt
- Data and Code/Model validation/Model-IVC.csv
- Data and Code/Model validation/Model-IVC.txt
- Data and Code/Model validation/Model-TC.csv
- Data and Code/Model validation/Nomogram+Dyn.R
- Data and Code/Model validation/ROC+Cutoff-value/
- Data and Code/Model validation/ROC+Cutoff-value/.DS_Store
- Data and Code/Model validation/ROC+Cutoff-value/AUC╝╞╦π.R
- Data and Code/Model validation/ROC+Cutoff-value/data1.xlsx
- Data and Code/Model validation/ROC+Cutoff-value/data2.xlsx
- Data and Code/Model validation/ROC+Cutoff-value/ROC.R
- Data and Code/Randomization + comparison between groups/
- Data and Code/Randomization + comparison between groups/Randomization + comparison between groups.R
- Data and Code/Randomization + comparison between groups/Training vs External.txt
- Data and Code/Randomization + comparison between groups/Training vs Internal.txt
- Data and Code/Randomization + comparison between groups/Training+external validation.txt
- Data and Code/Randomization + comparison between groups/Training+internal validation.txt
- Data and Code/Training (n=609)/
- Data and Code/Training (n=609)/Training.sav
- Data and Code/Training (n=609)/Training.spv
- Data and Code/Training (n=609)/Training.xlsx
