# Supplementary material for: A nomogram combining thoracic CT and tumor markers to predict the malignant grade of pulmonary nodules ≤3 cm in diameter
Source: Front Oncol. 2023 Jun 8;13:1196883. doi: 10.3389/fonc.2023.1196883 (PMC10285407; doi:10.3389/fonc.2023.1196883)
Supplement: Supplementary file 1 [file DataSheet_1.zip › Data and Code/External validation (n=83)/External validation.csv]

Outcome	Age	Gender	BMI	Smoking	CLD	PF	History_of_Cancer	Diameter	Diameter_M	Diameter_2vs1	Diameter_3vs1	CT.value	CT.value_M	CT.value_2vs1	CT.value_3vs1	CT.value_4vs1	CTR	CTR_J	Cavity	Lobulation	Spiculation	PT	VC	CEA	CEA_J	CYFRA21	SCC	PROGRP	NSE
1	57	1	23.3	1	1	1	1	30	3	0	1	-401.82	2	1	0	0	0.33	1	0	1	1	0	0	1.65	0	1.8	1.9	34.24	5.97
0	39	0	18.4	0	0	0	0	8	1	0	0	-602.44	1	0	0	0	0	0	0	0	0	0	0	1.89	0	1.27	1.2	45.86	6.35
0	58	1	24.6	0	0	0	0	6	1	0	0	-582.33	2	1	0	0	0	0	0	0	0	0	0	3.93	1	1.81	1.1	42.19	9.39
0	56	0	23.5	0	0	0	0	13	2	1	0	-542.31	2	1	0	0	0	0	0	0	0	1	0	0.88	0	3.29	0.6	28.14	9.72
1	72	1	18.1	1	1	1	0	23	3	0	1	34.69	4	0	0	1	1	1	0	1	1	1	0	6.54	1	2.29	1	28.23	12.68
0	32	0	22.6	0	0	0	0	8	1	0	0	-665.89	1	0	0	0	0	0	0	0	0	0	0	0.55	0	1.31	1	31.07	7.32
1	54	0	25.8	0	0	0	0	10	1	0	0	-592.93	2	1	0	0	0	0	0	0	0	0	0	1.19	0	1.21	0.6	32.51	7.51
1	70	1	25.9	1	0	1	0	15	2	1	0	-566.25	2	1	0	0	0	0	0	0	1	0	0	3.15	1	1.31	0.8	28.64	23.75
1	63	1	26.5	1	0	0	1	18	2	1	0	-133.52	4	0	0	1	0.56	1	1	0	1	1	0	1.35	0	2.03	0.3	35.12	7.13
0	45	0	22	0	0	0	0	14	2	1	0	-618.55	1	0	0	0	0	0	0	0	0	0	0	0.96	0	1.54	1.4	30.78	13.7
1	62	1	22.9	1	0	1	0	24	3	0	1	-218.28	3	0	1	0	0.82	1	1	1	1	1	0	2.39	1	3.35	0.6	39.76	6.5
1	68	0	22.2	0	0	0	0	21	3	0	1	-415.35	2	1	0	0	0.73	1	1	0	1	1	0	2.21	1	1.82	0.6	27.82	20.51
1	46	1	26.8	1	0	1	0	19	2	1	0	-441.55	2	1	0	0	0.41	1	0	0	1	0	0	1.22	0	1.55	0.7	39.69	6.46
0	57	1	26.6	1	0	1	0	10	1	0	0	-614.78	1	0	0	0	0	0	0	0	0	1	0	2.54	1	2.4	0.9	27.74	9.31
1	52	1	26.6	1	0	0	0	24	3	0	1	-116.17	4	0	0	1	0.77	1	0	0	1	0	0	0.75	0	2.1	1.2	24.35	8.84
1	58	1	26.3	0	0	0	0	16	2	1	0	-311.28	3	0	1	0	0.68	1	0	0	1	1	0	3.15	1	1.2	0.7	24.13	28.33
0	59	1	25.8	0	0	0	0	16	2	1	0	-583.21	2	1	0	0	0	0	0	1	1	1	0	3.94	1	1.49	0.8	41.4	7.52
1	58	1	23.1	0	0	0	0	16	2	1	0	-631.69	1	0	0	0	0	0	0	0	0	0	0	3.93	1	1.81	1.1	42.19	9.39
0	38	0	23.5	0	0	0	0	13	2	1	0	-608.28	1	0	0	0	0	0	1	0	0	1	0	1.89	0	1.27	1.2	45.86	6.35
1	58	1	23.3	1	0	0	0	17	2	1	0	-371.94	3	0	1	0	0.46	1	0	1	1	1	0	1.65	0	1.8	1.9	34.24	5.97
1	64	0	22	0	0	0	0	26	3	0	1	-341.12	3	0	1	0	0.33	1	1	0	1	1	0	0.64	0	3.76	0.9	28.05	11.76
0	46	1	27.7	1	1	1	0	28	3	0	1	-245.78	3	0	1	0	0.67	1	0	0	0	1	0	2.11	1	3.45	0.9	29.11	12.4
1	39	1	22.8	0	0	0	0	29	3	0	1	-452.95	2	1	0	0	0.29	1	0	0	0	0	0	3.53	1	3.57	0.8	29.79	12.03
0	56	0	22.2	0	0	0	0	10.5	2	1	0	-609.88	1	0	0	0	0	0	0	1	1	1	0	0.67	0	1.53	0.5	36.09	8.99
1	59	0	24.6	0	0	0	0	13	2	1	0	34.95	4	0	0	1	1	1	0	1	1	1	0	1.41	0	2.54	0.4	36.44	18.71
0	64	0	24.3	0	0	1	0	9	1	0	0	-582.51	2	1	0	0	0	0	0	1	0	0	0	0.58	0	0.67	0.4	25.9	7.74
1	61	1	26.9	0	0	1	1	10	1	0	0	-239.74	3	0	1	0	0.64	1	0	0	1	0	0	1.83	0	2	0.4	44.07	9.02
1	60	1	24.8	1	0	0	0	30	3	0	1	-157.82	4	0	0	1	0.84	1	0	1	1	1	0	1.89	0	16.49	5.5	22.13	29.89
0	58	1	25.6	0	0	0	0	17	2	1	0	-555.42	2	1	0	0	0	0	0	0	0	0	0	2.12	1	0.78	0.6	30.11	14.1
1	72	0	28.7	0	0	0	0	15	2	1	0	-364.95	3	0	1	0	0.57	1	0	1	1	1	0	1.72	0	1.86	1.2	25.43	10.96
0	65	1	24.3	1	1	1	0	13	2	1	0	-233.54	3	0	1	0	0.89	1	0	1	0	0	0	1.55	0	2.13	5.2	27.19	26.95
0	74	1	27.3	0	0	0	0	6	1	0	0	-679.42	1	0	0	0	0	0	0	0	0	0	0	1.73	0	2.3	0.3	32.39	16.91
1	77	0	25	0	0	0	0	30	3	0	1	23.76	4	0	0	1	1	1	0	1	0	1	0	4.57	1	9.7	0.4	26.15	7.43
1	67	1	22.5	0	0	0	0	13	2	1	0	-349.67	3	0	1	0	0.51	1	1	0	1	1	0	1.13	0	3.2	0.6	48.38	9.28
1	60	1	26.9	0	0	0	0	15	2	1	0	-425.74	2	1	0	0	0.64	1	1	0	1	0	0	3.54	1	4.67	0.7	38.39	17.83
1	66	0	24.1	0	0	1	0	10	1	0	0	-625.34	1	0	0	0	0	0	0	0	1	0	0	2.31	1	2.08	0.4	46.19	12.01
0	73	0	22.7	0	0	1	0	8	1	0	0	-581.56	2	1	0	0	0.27	1	0	0	1	0	0	6.65	1	2.67	0.6	26.92	6.52
1	64	0	29.9	0	0	0	0	18	2	1	0	-477.82	2	1	0	0	0.18	0	0	0	1	1	0	2.79	1	2.85	0.6	35.2	22.6
0	48	0	23.8	0	0	0	0	15	2	1	0	-567.23	2	1	0	0	0	0	0	0	0	1	0	1.05	0	3.01	0.9	39.25	22
1	47	0	23.1	0	0	1	0	6	1	0	0	-503.44	2	1	0	0	0	0	0	0	0	1	0	7.18	1	2.04	0.7	22.54	15.2
1	58	0	27.1	0	0	0	0	22	3	0	1	-349.64	3	0	1	0	0.33	1	1	0	1	1	0	67.9	1	4.16	1.2	50.73	17.7
0	52	0	26.5	0	0	0	0	13	2	1	0	-664.29	1	0	0	0	0	0	0	0	0	0	0	4.68	1	0.95	0.8	31.6	26.5
0	68	0	32.5	0	1	0	0	9	1	0	0	-674.95	1	0	0	0	0	0	0	0	0	0	0	1.06	0	2.97	0.7	61.94	16.5
0	45	0	23.9	0	0	0	0	25	3	0	1	-332.51	3	0	1	0	0.17	0	0	0	1	1	0	3.32	1	3.39	0.5	27.26	15.8
1	54	1	22.9	1	0	0	0	30	3	0	1	-294.33	3	0	1	0	0.33	1	1	1	1	0	0	3.67	1	3.61	0.9	30.9	16.8
0	50	1	26.8	1	0	1	0	10	1	0	0	-611.75	1	0	0	0	0	0	0	0	0	1	0	21.2	1	3.89	0.7	34.96	12.8
0	66	0	24.8	0	0	0	0	18	2	1	0	-532.53	2	1	0	0	0	0	0	0	1	0	0	4.16	1	2.46	1.7	41.24	18.4
0	73	0	26.1	0	0	0	0	8	1	0	0	-647.36	1	0	0	0	0	0	0	0	0	0	0	1.56	0	1.24	1.1	24.37	16.1
1	49	0	23.5	0	0	0	0	7	1	0	0	-669.43	1	0	0	0	0	0	0	0	0	0	0	3.05	1	2.41	0.6	46.64	13.4
0	59	1	28	0	0	0	1	10	1	0	0	-616.22	1	0	0	0	0	0	0	0	1	0	0	12.1	1	3.59	0.7	30.71	15.3
1	67	0	28	0	0	1	0	14	2	1	0	-512.54	2	1	0	0	0.22	0	0	1	1	0	0	2.96	1	2.5	0.4	46.77	17.7
1	45	1	23	1	0	0	1	13	2	1	0	-603.56	1	0	0	0	0	0	0	0	0	0	0	7.33	1	3.79	0.8	33.84	31
0	47	0	21.5	0	0	0	0	6	1	0	0	-583.67	2	1	0	0	0	0	0	0	0	0	0	2.35	1	2.34	0.7	41.36	14.9
0	64	0	25.1	0	0	0	0	25	3	0	1	-312.45	3	0	1	0	0.37	1	1	1	1	0	0	3.1	1	2.07	1.3	45.46	14.7
1	65	1	22.9	1	1	0	0	30	3	0	1	33.72	4	0	0	1	1	1	1	1	1	1	0	1.98	1	1.74	0.7	26.8	18.2
1	60	1	26.1	1	1	1	0	22	3	0	1	-223.47	3	0	1	0	0.64	1	1	1	1	1	0	1.81	0	2.12	1.2	40.08	13.5
1	70	0	27.2	0	0	0	0	30	3	0	1	-277.84	3	0	1	0	0.44	1	1	0	0	1	0	9.92	1	2.41	0.8	42.85	15.7
0	61	0	25.7	0	0	1	0	13	2	1	0	-636.82	1	0	0	0	0	0	0	0	0	0	0	1.84	0	2.16	0.8	33.33	14.1
0	63	0	26.2	0	0	1	0	10	1	0	0	-624.84	1	0	0	0	0	0	1	0	0	0	0	25.4	1	3.82	1.4	58.21	11.5
1	55	1	30.2	1	0	0	0	25	3	0	1	-107.53	4	0	0	1	0.88	1	1	1	1	1	0	3.15	1	1.33	0.7	26.85	14.1
0	51	0	18.4	0	0	0	0	13	2	1	0	-596.35	2	1	0	0	0	0	0	0	1	0	0	3.14	1	3.95	1.1	38.21	25.6
1	68	0	24.6	0	0	1	0	16	2	1	0	-547.88	2	1	0	0	0.11	0	0	0	1	1	0	6.47	1	1.6	0.8	42.7	17.6
1	67	1	22.8	1	0	1	0	15	2	1	0	-501.94	2	1	0	0	0.14	0	0	1	1	0	0	2.46	1	1.26	1	57.23	13.3
1	59	1	31.7	0	0	1	0	30	3	0	1	44.75	4	0	0	1	1	1	1	1	1	1	0	2.08	1	3.67	2.3	34.05	15.4
1	40	0	23.8	0	0	0	0	7	1	0	0	-600.67	1	0	0	0	0	0	0	0	0	0	0	1.34	0	1.6	0.6	18.64	20.5
1	69	0	25.1	0	0	0	0	22	3	0	1	-434.96	2	1	0	0	0.49	1	0	1	1	0	0	3.01	1	2.72	1.6	36.9	12.2
1	45	0	23.4	0	0	1	0	25	3	0	1	-359.82	3	0	1	0	0.56	1	1	0	1	1	0	1.12	0	4.09	0.5	37.5	12.3
0	55	0	21.5	0	0	0	0	8	1	0	0	-543.29	2	1	0	0	0	0	0	0	0	0	0	3.14	1	6.12	0.6	27.78	14.9
0	60	1	23.6	1	0	1	0	15	2	1	0	-401.88	2	1	0	0	0.17	0	1	0	0	0	0	3.76	1	1.89	0.8	38.39	12.5
1	75	0	25.2	0	1	0	0	12	2	1	0	25.33	4	0	0	1	1	1	0	1	1	1	0	4.07	1	3.04	0.7	31.7	22
0	67	1	27.4	0	1	1	0	11	2	1	0	-665.33	1	0	0	0	0	0	0	0	0	0	1	1.13	0	1.2	0.7	21.65	13.53
1	80	1	31.2	0	0	1	0	30	3	0	1	45.88	4	0	0	1	1	1	0	1	1	1	1	1.98	1	3.18	0.5	358.71	29.4
0	45	1	29.1	0	0	1	0	9	1	0	0	-541.35	2	1	0	0	0.12	0	0	1	1	1	1	1.63	0	1.06	0.9	20.93	51.76
0	50	0	25.5	0	0	0	0	12	2	1	0	-452.43	2	1	0	0	0.34	1	1	1	1	1	1	1.01	0	2.63	0.3	25.89	6.59
0	53	1	23.1	0	0	0	0	26	3	0	1	-73.95	4	0	0	1	1	1	0	0	1	1	1	8.97	1	6.32	3.2	69.03	8.68
1	64	0	26.7	0	0	0	0	7	1	0	0	-663.35	1	0	0	0	0	0	0	0	0	0	1	1.4	0	2.27	1.1	26.61	8.29
1	43	0	27.7	0	0	0	1	18	2	1	0	-489.72	2	1	0	0	0.17	0	0	0	0	1	1	1.67	0	2.01	1	38.64	37.2
1	76	1	24.4	1	1	0	0	20	2	1	0	-113.67	4	0	0	1	0.72	1	1	0	1	1	1	3.81	1	1.53	0.8	17.87	13.6
1	56	0	23.8	0	0	0	1	20	2	1	0	-283.66	3	0	1	0	0.46	1	1	1	1	0	1	2.14	1	4.8	0.4	20.1	18
1	64	1	23.2	1	0	1	0	15	2	1	0	-189.46	4	0	0	1	0.77	1	0	1	1	1	1	6.27	1	2.28	0.7	27.04	18.2
1	65	1	26.8	1	0	0	0	25	3	0	1	-213.89	3	0	1	0	0.51	1	0	1	1	1	1	142	1	4.28	2.9	38.56	28.9
1	72	1	24.5	1	1	1	0	30	3	0	1	-142.78	4	0	0	1	0.74	1	0	1	1	0	1	2.54	1	2.04	1	57	21.6
1	40	1	18.3	1	0	1	1	30	3	0	1	14.87	4	0	0	1	1	1	0	1	1	1	1	3.63	1	1.83	0.9	48.41	15.3
