# Supplementary material for: A nomogram combining thoracic CT and tumor markers to predict the malignant grade of pulmonary nodules ≤3 cm in diameter
Source: Front Oncol. 2023 Jun 8;13:1196883. doi: 10.3389/fonc.2023.1196883 (PMC10285407; doi:10.3389/fonc.2023.1196883)
Supplement: Supplementary file 1 [file DataSheet_1.zip › Data and Code/Internal validation (n=203)/Internal validation.csv]

Outcome	Age	Gender	BMI	Smoking	CLD	PF	History_of_Cancer	Diameter	Diameter_M	Diameter_2vs1	Diameter_3vs1	CT.value	CT.value_M	CT.value_2vs1	CT.value_3vs1	CT.value_4vs1	CTR	CTR_J	Cavity	Lobulation	Spiculation	PT	VC	CEA	CEA_J	CYFRA21	SCC	PROGRP	NSE
0	67	1	29.7	1	0	0	0	14	2	1	0	-515.11	2	1	0	0	0.2	0	0	1	1	1	0	3.15	1	2.05	1.67	40.64	13
0	71	0	24	0	0	0	0	9.3	1	0	0	-514.57	2	1	0	0	0.19	0	0	0	1	0	0	1.75	0	1.86	0.33	34.66	19.7
1	53	0	22.6	0	0	0	0	22	3	0	1	-108.33	4	0	0	1	0.86	1	1	1	1	1	0	5.57	1	1.19	1.3	63.7	25.3
0	59	1	24.2	0	0	0	1	8	1	0	0	-566.14	2	1	0	0	0	0	0	0	1	0	0	3.23	1	2.13	1.05	44.1	24.9
0	52	1	26	0	0	0	0	30	3	0	1	-513.53	2	1	0	0	0	0	0	0	0	1	1	1.4	0	0.88	1.02	23.4	37.3
1	67	1	26	0	0	0	0	20	2	1	0	55.13	4	0	0	1	1	1	0	0	1	1	0	1.69	0	1.46	1.12	40.77	33
0	53	0	20.5	1	0	0	0	21	3	0	1	-679.4	1	0	0	0	0	0	0	0	0	0	0	2.34	1	2.15	0.51	36.8	22.9
0	69	0	28.8	0	0	0	0	8	1	0	0	-536.55	2	1	0	0	0	0	0	0	1	0	0	1.54	0	2.5	1.02	57.71	20.2
0	48	1	27.9	0	0	0	0	11	2	1	0	-628.38	1	0	0	0	0	0	0	0	0	1	0	2.32	1	0.73	0.6	27.39	17.5
0	39	0	20.3	0	0	0	0	10	1	0	0	-647.18	1	0	0	0	0	0	0	0	0	0	0	1.27	0	0.92	0.66	41.17	14.8
1	73	1	21.3	1	1	1	0	9	1	0	0	-261.92	3	0	1	0	0.61	1	1	0	1	0	0	0.9	0	2.81	0.75	57.92	20.5
1	59	1	25.5	1	0	0	0	12	2	1	0	-121.98	4	0	0	1	0.82	1	0	0	1	1	0	4.23	1	1.17	0.77	58	14.4
0	57	1	25.3	1	1	1	0	23	3	0	1	-675.61	1	0	0	0	0	0	1	0	0	0	0	1.69	0	1.08	1.36	40.66	27.4
0	47	0	21.5	0	0	0	0	6	1	0	0	-661.49	1	0	0	0	0	0	0	0	0	0	0	1.52	0	1.69	0.68	53.5	18.7
1	58	0	20	0	1	1	0	10	1	0	0	-488.48	2	1	0	0	0.15	0	0	0	0	1	1	3.93	1	1.37	0.72	43.4	23.8
1	42	0	25.5	0	0	0	0	21	3	0	1	-166.56	4	0	0	1	0.79	1	0	1	1	1	0	1.31	0	1.63	1.41	29.79	12.4
1	54	0	23	0	0	1	0	17.5	2	1	0	-388.6	3	0	1	0	0.25	0	0	1	1	0	1	1.43	0	2.23	0.87	36.17	22.5
0	55	0	19.7	0	0	0	0	8.3	1	0	0	-605.03	1	0	0	0	0	0	0	0	1	1	0	0.9	0	1.65	1.57	54.67	25
0	41	0	19.2	0	0	0	0	10	1	0	0	-440.89	2	1	0	0	0.2	0	0	0	1	0	1	0.76	0	1.31	0.52	27	18
1	63	0	30.8	0	1	1	0	27	3	0	1	-472.01	2	1	0	0	0.23	0	0	0	1	1	0	3.85	1	3.34	0.92	47.31	32.6
0	60	0	22.9	0	0	0	0	8	1	0	0	-579.66	2	1	0	0	0	0	0	0	0	0	0	2.26	1	2.98	2	49.65	20.5
1	48	1	23.9	0	0	1	0	16	2	1	0	-151.93	4	0	0	1	0.78	1	1	0	1	1	0	2.49	1	2.21	3.95	41.9	17.3
1	61	1	30.6	1	1	0	0	17	2	1	0	39.64	4	0	0	1	1	1	0	1	1	1	0	7.11	1	2.96	0.88	25.67	21.5
0	60	1	25.4	1	1	1	0	6	1	0	0	-692.18	1	0	0	0	0	0	0	0	0	0	0	1.9	0	2.16	1.13	29.3	15.2
0	56	0	22.3	0	0	0	0	10	1	0	0	-402.15	2	1	0	0	0.28	1	0	0	1	1	0	1.1	0	1.97	1.63	49.24	15.4
0	38	0	18	0	0	0	1	5.5	1	0	0	-705.62	1	0	0	0	0	0	0	0	0	0	0	2.25	1	1.37	1.3	46.19	44.3
0	38	0	20	0	0	0	0	7	1	0	0	-560.55	2	1	0	0	0	0	0	0	1	0	0	1.55	0	3.61	0.91	37.27	17.2
1	65	1	25.1	1	1	1	0	19	2	1	0	53.95	4	0	0	1	1	1	0	1	1	1	0	8.25	1	2.15	2.23	26.6	17.7
1	76	1	28.2	0	0	0	0	26	3	0	1	-343.62	3	0	1	0	0.37	1	0	0	1	1	0	1.98	1	3.45	1.14	48.7	15.6
0	61	0	27.6	0	0	0	0	8.5	1	0	0	-665.08	1	0	0	0	0	0	0	0	0	0	0	1.26	0	2.83	0.72	11.78	13.7
0	69	0	29.6	0	0	0	0	30	3	0	1	-359.16	3	0	1	0	0.33	1	0	0	0	1	0	1.34	0	1.27	0.81	46.96	21
0	43	0	24.3	0	0	1	1	14	2	1	0	-606.41	1	0	0	0	0	0	0	0	0	0	0	1.33	0	2.28	1.36	48.45	11.2
0	67	1	31.4	0	0	1	0	12	2	1	0	-679.32	1	0	0	0	0	0	1	0	0	0	0	3.15	1	3	1.51	67.1	15.9
1	65	0	19.7	0	0	1	0	20	2	1	0	-312.14	3	0	1	0	0.41	1	0	1	0	1	0	2.39	1	3.52	0.56	36.41	21.3
1	61	1	27.4	1	0	1	1	25	3	0	1	29.58	4	0	0	1	1	1	1	1	1	1	1	2.97	1	2.2	0.8	53.74	19.2
0	53	0	24.9	0	0	0	0	9	1	0	0	-542.96	2	1	0	0	0	0	0	0	0	0	0	1.06	0	2.67	1.19	41.8	11.4
0	47	0	22.4	0	0	0	0	12	2	1	0	-646.93	1	0	0	0	0	0	0	0	0	1	0	1.57	0	2.01	0.84	35.4	20.5
1	46	0	22.3	0	0	0	0	11	2	1	0	-498.61	2	1	0	0	0.16	0	0	1	1	1	0	1.2	0	1.91	0.39	36.4	14.9
1	76	1	24.4	1	0	0	0	22	3	0	1	33.52	4	0	0	1	1	1	0	1	1	1	0	3.42	1	1.89	0.86	42.88	9.28
0	67	1	27.7	0	0	0	1	12	2	1	0	-572.55	2	1	0	0	0	0	0	0	0	1	1	2.93	1	2.76	1.29	43.85	15
0	60	0	26.8	0	0	0	1	13	2	1	0	-502.12	2	1	0	0	0	0	0	0	0	0	1	1.04	0	9.33	0.73	31	19.3
0	67	1	26.8	1	0	1	0	9.5	1	0	0	-467.65	2	1	0	0	0.2	0	0	0	0	1	0	16	1	1.95	0.79	39.9	16
0	48	1	26.2	0	0	0	0	7	1	0	0	-615.23	1	0	0	0	0	0	0	0	0	0	0	2.9	1	1.26	1.69	53.64	20.9
0	50	1	26.1	1	0	0	0	30	3	0	1	-102.57	4	0	0	1	0.83	1	1	0	1	1	1	3.2	1	1.21	0.76	55	18.4
0	33	0	27.2	0	0	0	1	8.5	1	0	0	-541.36	2	1	0	0	0	0	0	0	0	0	0	0.95	0	1.41	1.63	30.18	21
1	56	0	30.9	0	0	0	0	16	2	1	0	-181.26	4	0	0	1	0.85	1	0	1	1	1	0	1.59	0	2.18	0.84	36.61	30.4
0	57	0	23.5	0	0	0	0	8.4	1	0	0	-621.89	1	0	0	0	0	0	0	0	0	0	0	2.74	1	1.88	1.08	65.2	17.9
1	37	1	26.6	0	0	1	1	15	2	1	0	-246.92	3	0	1	0	0.63	1	0	0	0	0	0	1.88	0	1.08	1.29	48.28	28
0	73	0	29.4	0	1	0	1	9	1	0	0	-422.28	2	1	0	0	0.25	0	0	0	0	0	0	2.16	1	3.38	1	28.1	17
0	34	0	20.3	0	0	0	0	10	1	0	0	-724.02	1	0	0	0	0	0	0	0	0	0	0	0.99	0	1.49	0.89	24.6	20.8
0	47	0	32	1	0	0	0	14	2	1	0	-401.32	2	1	0	0	0	0	0	0	0	0	1	1.93	0	0.93	0.58	35.9	17.4
1	69	1	23.9	1	1	1	1	15	2	1	0	-165.4	4	0	0	1	0.77	1	0	1	1	1	0	1.91	0	4.25	1.95	46.91	15.8
0	65	0	27.3	0	0	1	0	17	2	1	0	-565.59	2	1	0	0	0	0	0	0	0	0	0	1.17	0	2.97	1.01	36.38	12
1	55	0	20.2	0	0	0	0	12	2	1	0	-375.43	3	0	1	0	0.32	1	0	1	0	0	1	1.2	0	3.76	0.82	70.58	17.6
1	70	1	23.7	1	0	1	0	28	3	0	1	13.5	4	0	0	1	1	1	0	1	1	0	1	3	1	1.46	0.78	60.93	23.5
1	67	1	24.3	0	1	0	0	20	2	1	0	-316.94	3	0	1	0	0.4	1	0	0	1	1	1	2.17	1	0.84	0.78	29.9	19.6
0	53	0	21	0	0	0	0	16	2	1	0	-723.9	1	0	0	0	0	0	0	0	0	0	0	1.37	0	1.46	0.52	23.37	17.7
0	60	0	29.2	0	0	0	0	16	2	1	0	-489.27	2	1	0	0	0	0	0	0	0	0	1	2.04	1	2.07	2.48	51.2	15.4
1	69	1	29.3	1	1	1	0	23	3	0	1	22	4	0	0	1	1	1	0	0	0	1	0	3.28	1	2.63	1.53	45.1	22.2
0	59	0	23.9	0	1	1	0	13	2	1	0	-668.57	1	0	0	0	0	0	0	0	0	0	0	1.15	0	3.58	1.36	60.6	20.2
0	66	1	22.9	1	1	0	0	14	2	1	0	-604.88	1	0	0	0	0	0	1	0	0	0	0	3.19	1	3.86	1.26	28.4	27.9
0	48	0	26.8	0	0	0	0	6	1	0	0	-513	2	1	0	0	0	0	0	0	0	1	0	0.89	0	1.49	1.08	50.01	14.9
1	43	1	23	1	0	0	0	20	2	1	0	-492.83	2	1	0	0	0	0	1	0	1	0	0	1.06	0	1.6	2.32	41.66	17.2
0	50	0	28.5	0	1	1	1	13	2	1	0	-521.39	2	1	0	0	0	0	0	0	0	0	0	2.18	1	1.92	0.78	40.52	15
0	63	1	31.2	0	0	0	1	25	3	0	1	-219.5	3	0	1	0	0.6	1	0	1	0	1	1	1.47	0	1.65	1.35	30.18	21.6
0	63	1	30.1	0	0	1	0	10	1	0	0	-657.32	1	0	0	0	0	0	0	1	1	0	1	3.41	1	3.16	1.81	50.37	25.7
0	54	0	19.6	0	0	1	0	6	1	0	0	-711.04	1	0	0	0	0	0	0	0	0	0	0	0.73	0	1.81	0.46	40.67	13.4
1	48	0	25.5	0	0	0	0	18	2	1	0	35.15	4	0	0	1	1	1	0	1	1	1	0	22	1	1.72	0.78	33.5	14.6
1	79	0	28.1	0	1	1	0	15	2	1	0	-289.69	3	0	1	0	0.6	1	0	1	1	1	0	6.58	1	2.72	1.6	102	37.4
1	62	1	27.6	0	1	1	0	18	2	1	0	-25.36	4	0	0	1	0.96	1	0	1	1	1	0	2.26	1	2.2	1.24	45.7	22.6
1	60	0	24.7	0	0	0	0	20	2	1	0	32.24	4	0	0	1	1	1	0	0	1	1	0	0.89	0	1.29	0.58	51.1	20.5
1	64	0	22.8	0	0	1	1	13	2	1	0	-419.78	2	1	0	0	0.37	1	0	0	0	0	0	1.78	0	2.08	0.47	27	18.9
1	61	0	24.6	0	0	0	0	23	3	0	1	15.81	4	0	0	1	1	1	0	0	0	0	1	1.06	0	2.35	0.89	59.98	31.6
1	69	0	25.1	0	1	0	0	13	2	1	0	-207.38	3	0	1	0	0.73	1	0	1	1	0	0	2.35	1	2.65	1.09	60.92	13.9
1	66	0	21.9	0	0	0	0	25	3	0	1	-294.37	3	0	1	0	0.42	1	1	1	0	1	0	3.74	1	4.48	0.72	40.05	16.6
1	56	0	28.2	0	0	1	0	14	2	1	0	-392.12	3	0	1	0	0.3	1	0	0	1	0	1	1.42	0	1.41	0.91	26.8	19.9
0	41	1	27	0	0	0	0	15	2	1	0	-621.17	1	0	0	0	0	0	0	0	0	0	1	1.46	0	1.68	1.03	57.5	19.5
1	69	1	24	1	0	1	0	16	2	1	0	53.41	4	0	0	1	1	1	0	1	0	1	1	2.1	1	2.04	3.27	43.6	16.2
1	57	0	29.4	0	0	0	0	27	3	0	1	-106.88	4	0	0	1	0.82	1	0	1	1	1	1	3.91	1	1	0.51	43.7	15.9
1	64	1	25.1	1	0	0	0	22	3	0	1	-142.65	4	0	0	1	0.83	1	1	0	1	1	0	3.48	1	1.69	2.32	37.53	14.5
0	51	0	25.2	0	0	1	0	16	2	1	0	-469.58	2	1	0	0	0	0	0	1	1	0	0	1.39	0	1.08	0.57	27.26	21
0	68	0	26.4	0	1	1	0	12	2	1	0	36.45	4	0	0	1	1	1	0	0	1	0	0	5.63	1	3.03	1.42	60	14.1
1	68	0	26.6	0	0	1	0	21	3	0	1	23.65	4	0	0	1	1	1	0	1	1	0	0	87.2	1	3.29	0.52	49.41	15.4
0	64	1	24.4	0	1	1	0	12	2	1	0	-707.18	1	0	0	0	0	0	0	0	1	0	0	2.42	1	2.38	0.85	42.8	22.5
1	67	0	26.8	1	0	0	0	30	3	0	1	-274.14	3	0	1	0	0.54	1	1	1	1	1	0	4.75	1	1.03	0.57	29.16	20.2
1	75	0	27.4	0	0	1	0	14	2	1	0	42.54	4	0	0	1	1	1	0	0	0	0	0	11.1	1	0.97	0.5	33.1	19
0	49	0	21.1	0	0	0	0	9	1	0	0	-322.62	3	0	1	0	0	0	0	0	0	0	1	4.19	1	5.81	1.19	41.78	18.1
0	49	1	26.1	0	0	0	0	8	1	0	0	-471.71	2	1	0	0	0	0	0	0	0	0	0	1.73	0	2.53	1.58	46.41	28.1
1	60	1	26.1	1	0	1	0	18	2	1	0	-252.05	3	0	1	0	0.74	1	1	0	1	0	0	3.89	1	1.69	0.51	60.01	23.5
0	55	0	23.5	0	0	1	0	12	2	1	0	-551.53	2	1	0	0	0	0	0	0	0	0	0	1.23	0	2.79	0.72	60.81	18.5
0	56	0	22.4	0	0	0	0	13	2	1	0	-332.86	3	0	1	0	0.72	1	0	0	0	0	0	1.38	0	2.88	0.84	55.1	17.1
0	53	1	28.1	0	0	0	0	13	2	1	0	-685.5	1	0	0	0	0	0	0	0	0	0	0	2.31	1	1.5	1.4	29.4	24.5
1	77	0	28.8	0	0	0	0	17	2	1	0	-345.06	3	0	1	0	0.34	1	0	1	1	1	0	2.65	1	2.23	0.67	71.5	21.2
1	73	1	24.3	1	1	1	0	22	3	0	1	-451.49	2	1	0	0	0.24	0	1	1	1	0	0	3.12	1	2.96	1.64	46.12	14.5
1	56	1	21.5	1	0	0	1	30	3	0	1	49.15	4	0	0	1	1	1	1	1	0	1	0	7.41	1	1.32	1.87	52.06	26
1	75	0	25.2	0	0	0	0	14	2	1	0	-216.17	3	0	1	0	0.69	1	1	1	0	1	0	2.35	1	3	1.4	126.6	22.4
0	60	0	18.8	0	0	1	1	8	1	0	0	-526.15	2	1	0	0	0	0	0	0	0	1	0	1.94	0	0.9	1.17	47.07	20.4
0	36	1	28.4	0	0	0	0	7	1	0	0	-640.69	1	0	0	0	0	0	0	0	0	0	0	3.54	1	1.89	1.2	33.49	23.1
1	62	0	34.4	0	0	1	0	20	2	1	0	17.66	4	0	0	1	1	1	0	0	1	1	1	6.02	1	2.31	1.02	40.2	18.2
1	68	1	23	1	1	1	0	12	2	1	0	-106.14	4	0	0	1	0.78	1	0	0	1	1	0	6.06	1	2.08	1.01	51	40
1	67	1	28.6	0	1	1	0	13	2	1	0	28.87	4	0	0	1	1	1	0	1	1	1	0	2.74	1	3.17	0.95	39.5	15.9
1	56	0	24.4	0	0	0	0	26	3	0	1	15.73	4	0	0	1	1	1	1	1	1	1	0	1.66	0	1.71	0.76	43.73	14.1
1	51	0	26	0	0	1	0	20	2	1	0	-158.84	4	0	0	1	0.86	1	0	1	1	1	0	1.91	0	2.63	0.72	36.44	51.3
1	57	0	25.9	0	0	0	0	22	3	0	1	51.12	4	0	0	1	1	1	0	1	1	1	1	9.06	1	2.02	0.82	51.9	18.9
0	48	0	23.8	0	0	0	0	16	2	1	0	-224.63	3	0	1	0	0.55	1	0	1	0	1	1	0.81	0	1.53	0.93	31.65	29
0	46	1	28.4	1	0	0	0	12	2	1	0	-367.71	3	0	1	0	0.25	0	0	0	1	0	0	2.25	1	2.69	0.38	28.73	24.6
1	52	1	26	1	0	0	0	14	2	1	0	-122.05	4	0	0	1	0.87	1	0	0	1	1	0	1.42	0	3.37	1.34	36.69	18.6
1	62	1	28.7	1	0	1	0	28	3	0	1	16.65	4	0	0	1	1	1	0	1	1	1	1	3.38	1	2.13	1.56	42.78	18.2
0	39	0	22.7	0	0	0	0	17	2	1	0	-609.74	1	0	0	0	0	0	0	0	0	0	1	1.58	0	1.3	1.19	32.7	27.7
1	53	0	40	0	0	1	0	15	2	1	0	-347.19	3	0	1	0	0.34	1	0	1	0	1	1	2.97	1	1.75	1.85	30.6	19
1	50	1	26.8	1	0	0	0	12	2	1	0	-534.37	2	1	0	0	0	0	0	0	0	0	0	4.69	1	1.64	1.57	21.02	31.9
0	39	0	20.4	0	0	1	0	9	1	0	0	-629.95	1	0	0	0	0	0	0	0	1	0	0	4.2	1	0.98	1.06	51.51	19.5
1	62	0	25.3	0	0	1	0	19	2	1	0	-460.31	2	1	0	0	0.23	0	0	0	0	0	0	1.16	0	2.85	0.49	46	15.7
1	75	0	28.4	0	1	0	0	27	3	0	1	-108.93	4	0	0	1	0.86	1	1	0	1	1	0	11.6	1	1.44	0.88	44.9	14.2
1	35	1	30.5	1	0	0	0	10	1	0	0	25.12	4	0	0	1	1	1	0	1	0	0	1	2.59	1	1.39	1.26	46.13	30.3
0	67	0	23.4	0	0	1	0	17	2	1	0	-621.14	1	0	0	0	0	0	0	0	0	0	1	2.74	1	3.64	1.28	48.1	14
1	57	0	23.8	0	0	1	0	16	2	1	0	-168.47	4	0	0	1	0.85	1	0	1	0	1	0	2.01	1	1.18	0.77	40.42	11.8
0	55	0	24.5	0	0	0	0	15	2	1	0	-533.5	2	1	0	0	0	0	0	0	0	0	0	1.49	0	2.6	2.19	39.72	25.4
1	53	0	26.3	0	1	0	0	16	2	1	0	-70.89	4	0	0	1	0.95	1	0	0	0	1	0	5.53	1	2.18	1.04	33.6	17.8
0	63	1	22.1	0	0	0	0	11	2	1	0	-345.29	3	0	1	0	0.5	1	0	1	1	0	1	10.5	1	1.19	1.42	56.96	29.6
0	57	0	28.9	0	1	1	0	17	2	1	0	-594.44	2	1	0	0	0	0	0	0	0	0	0	2.39	1	1.84	1.26	36.3	13.8
0	38	0	21.1	0	1	0	0	8	1	0	0	-664.06	1	0	0	0	0	0	0	0	0	0	1	2.98	1	1.43	1.08	44.8	14.7
0	60	0	20.1	0	1	1	0	11	2	1	0	-556.42	2	1	0	0	0	0	0	0	1	0	0	2.54	1	3.12	0.81	29.7	18.6
1	66	1	27.8	1	0	1	0	15	2	1	0	35.88	4	0	0	1	1	1	0	1	0	1	1	3.01	1	2.31	0.9	39.07	16
1	63	1	22.1	1	1	1	1	23	3	0	1	47.59	4	0	0	1	1	1	0	1	1	1	0	417	1	2.17	1.99	36.54	19.3
1	60	0	27.2	0	0	1	0	16	2	1	0	-103.12	4	0	0	1	0.76	1	0	1	0	1	0	0.88	0	2.08	0.72	40.9	17
0	67	1	27.1	0	0	0	0	18	2	1	0	-615.4	1	0	0	0	0	0	0	0	1	1	0	3.23	1	1.95	1.64	55.26	21.1
0	44	0	23.5	0	1	1	0	13	2	1	0	-701.24	1	0	0	0	0	0	0	0	0	0	0	2.59	1	0.79	1.4	44.4	18.7
1	52	1	24.5	1	1	1	0	26	3	0	1	-213.68	3	0	1	0	0.67	1	1	1	0	1	0	2.86	1	1.54	0.79	43.1	20.5
1	45	0	23.4	0	0	1	0	25	3	0	1	33.36	4	0	0	1	1	1	1	1	1	1	1	4.68	1	0.77	0.99	41.41	23.6
0	45	0	33.7	0	0	1	0	12	2	1	0	-462.34	2	1	0	0	0.25	0	0	0	0	1	0	1.2	0	2.04	1.18	32.1	17.3
0	58	0	21.9	0	0	0	0	11	2	1	0	-651.82	1	0	0	0	0	0	0	0	0	0	0	3.37	1	1.16	2.16	14.7	13.2
0	49	0	20.2	0	0	0	1	19	2	1	0	-499.19	2	1	0	0	0.18	0	0	0	0	1	1	4	1	4.21	1.05	30.2	32.6
0	26	0	25.3	0	0	0	0	10	1	0	0	-614.74	1	0	0	0	0	0	0	0	0	0	1	2.75	1	0.98	2.04	42.57	22.9
1	58	0	30	0	1	1	0	12	2	1	0	-568.05	2	1	0	0	0	0	0	1	1	0	0	1.11	0	3.54	0.59	30.8	13.6
0	73	0	25.9	0	0	1	0	15	2	1	0	-455.48	2	1	0	0	0.22	0	1	1	0	0	1	4.38	1	1.64	0.53	65.75	30.97
0	50	0	23.7	0	0	0	0	10	1	0	0	-616.43	1	0	0	0	0	0	0	1	0	0	1	1.45	0	2.61	1.83	35.8	22.5
1	72	1	23.3	1	1	1	0	8	1	0	0	-156.57	4	0	0	1	0.85	1	0	0	1	1	0	3.36	1	2.48	1.02	37.71	12.6
1	66	0	21.8	0	0	1	0	30	3	0	1	-283.66	3	0	1	0	0.55	1	0	1	0	1	0	1.65	0	2.74	0.33	46.64	22.1
0	52	0	21.8	0	0	0	0	14	2	1	0	-708.17	1	0	0	0	0	0	0	0	0	0	0	1.52	0	1.81	1.5	46.3	22.8
0	73	0	26.1	0	0	0	0	8	1	0	0	-687.54	1	0	0	0	0	0	0	0	0	0	0	2.77	1	1.02	0.88	49.98	21.6
1	71	1	21.5	0	0	0	1	11	2	1	0	-398.84	3	0	1	0	0.27	1	0	1	0	0	1	3.23	1	1.53	1.26	52.73	19
1	67	0	19.4	0	0	0	0	20	2	1	0	-478.81	2	1	0	0	0	0	0	0	0	1	0	3.39	1	2.95	0.55	73.99	17
0	73	0	25.6	0	0	0	1	11	2	1	0	-591.26	2	1	0	0	0	0	0	0	0	1	1	3.34	1	1.35	1.65	65.03	23.1
1	59	0	31.2	0	0	1	0	30	3	0	1	38.33	4	0	0	1	1	1	0	0	1	1	0	1.96	0	2.46	0.55	45.76	14.8
1	67	1	28.3	0	0	0	0	30	3	0	1	-26.38	4	0	0	1	0.96	1	1	1	1	1	1	1.93	0	1.95	0.49	41.2	17.3
1	46	0	26.2	0	1	0	0	18	2	1	0	-487.52	2	1	0	0	0.15	0	1	0	1	1	0	2.07	1	2.66	0.44	53.98	21.1
1	68	1	24.3	0	1	1	1	16	2	1	0	18.7	4	0	0	1	1	1	0	0	0	1	1	2.74	1	2.61	1.19	74.9	20.9
1	74	0	25.2	0	0	1	0	23	3	0	1	-311.54	3	0	1	0	0.56	1	0	0	0	1	1	1.37	0	2.26	0.73	49.7	18.1
0	60	0	26.3	0	0	1	0	9.4	1	0	0	-345.23	3	0	1	0	0.34	1	0	0	1	0	1	1.35	0	2.21	0.9	30.26	17.9
0	35	1	24.8	1	0	0	1	10	1	0	0	-607.02	1	0	0	0	0	0	0	0	0	0	0	1.67	0	1.38	1.09	33.9	28.4
1	91	1	24.6	1	0	0	0	30	3	0	1	34.1	4	0	0	1	1	1	1	1	1	1	0	4.1	1	4.08	1.34	88.81	21.9
0	67	0	30	0	0	0	0	13	2	1	0	-284.42	3	0	1	0	0.65	1	0	0	1	0	1	2.42	1	2.89	0.2	31.96	42.9
0	57	0	27.1	0	0	1	0	12	2	1	0	-690.98	1	0	0	0	0	0	0	0	0	0	1	0.79	0	1.11	0.85	43.4	15.5
0	50	0	28.7	0	0	0	1	7	1	0	0	-565.56	2	1	0	0	0	0	0	0	0	0	0	2.62	1	1.1	0.69	29.8	12.3
0	55	0	25.1	0	0	1	0	15	2	1	0	-452.87	2	1	0	0	0.22	0	0	0	1	0	0	1.22	0	1.35	1.09	34.7	25.4
1	58	1	21.6	1	1	1	0	22	3	0	1	17.34	4	0	0	1	1	1	0	1	1	0	1	2.64	1	2.1	1.87	31.2	17.3
0	33	0	29.6	0	0	0	0	7	1	0	0	-504.88	2	1	0	0	0	0	0	0	0	1	0	0.38	0	1.45	1.22	35.2	12.6
1	79	1	29	0	1	1	0	10	1	0	0	-199.61	4	0	0	1	0.76	1	0	1	1	1	0	4.19	1	3.15	2.11	42.56	23.2
1	54	1	30.7	1	1	1	1	27	3	0	1	36.73	4	0	0	1	1	1	0	1	1	0	1	2.05	1	1.37	0.92	41.02	23
0	57	0	21.1	0	0	0	0	17	2	1	0	-491.68	2	1	0	0	0	0	0	0	1	1	1	1.9	0	3.03	0.72	33.01	19.5
0	51	0	26.6	0	0	0	0	13	2	1	0	-641.07	1	0	0	0	0	0	0	1	0	0	0	1.09	0	1.46	0.85	39.81	24.3
1	72	1	33.1	1	1	0	0	12	2	1	0	-312.37	3	0	1	0	0.45	1	0	0	1	0	1	2.52	1	2.25	1.92	43.03	16
0	67	0	22.3	0	0	0	0	10	1	0	0	-661.52	1	0	0	0	0	0	0	0	0	0	0	1.18	0	3.39	1.68	45.09	16.3
1	57	1	25.3	0	0	0	1	15	2	1	0	-171.95	4	0	0	1	0.79	1	0	1	0	1	0	2.43	1	2.15	1.47	41.64	17.4
1	58	0	24.3	0	1	1	0	26	3	0	1	27.18	4	0	0	1	1	1	1	0	1	0	0	4.33	1	1.35	1.15	34.33	19.7
1	77	0	26.5	0	0	1	0	25	3	0	1	-219.83	3	0	1	0	0.55	1	0	1	1	1	0	117	1	2.18	1	35.31	16.1
1	58	0	24.3	0	0	0	0	25	3	0	1	-213.89	3	0	1	0	0.51	1	0	1	1	1	1	5.64	1	1.75	0.91	53.26	17.1
0	51	0	28.9	1	0	1	1	13	2	1	0	-543.73	2	1	0	0	0	0	0	0	0	1	0	1	0	0.96	1.02	69.6	15.7
0	46	0	20.2	0	0	0	0	10	1	0	0	-398.13	3	0	1	0	0.32	1	0	0	0	0	0	1.98	1	1.3	0.82	46.28	15.6
1	70	0	25.2	0	0	1	0	17	2	1	0	-558.46	2	1	0	0	0	0	1	0	0	0	0	1.41	0	1.45	0.66	42.9	31.2
1	56	0	27.6	0	0	1	0	13	2	1	0	-436.16	2	1	0	0	0.28	1	0	1	0	0	1	1.69	0	1.45	0.79	41.7	19.1
1	60	1	27.1	1	1	1	0	25	3	0	1	-32.14	4	0	0	1	1	1	1	0	0	1	0	3.68	1	1.78	0.94	75.03	21.2
1	75	0	24.6	0	0	1	0	28	3	0	1	-392.33	3	0	1	0	0.35	1	0	0	1	0	1	2.33	1	2.23	1.1	71.53	18.1
0	69	1	30.5	1	0	1	0	12	2	1	0	-763.4	1	0	0	0	0	0	0	0	0	0	0	2.69	1	1.39	1.25	32.44	14.4
0	61	0	23.5	0	0	1	0	10	1	0	0	-575.29	2	1	0	0	0	0	0	0	0	0	1	2.69	1	2.25	1.46	41.1	25.4
0	53	1	26.4	1	0	1	0	10	1	0	0	-667.5	1	0	0	0	0	0	0	0	0	0	1	1.08	0	1.09	0.73	38.62	14.4
1	76	1	25	1	1	1	0	29	3	0	1	-414.65	2	1	0	0	0.24	0	1	0	0	0	0	4.8	1	1.98	0.78	29.79	16
1	64	1	23.2	1	0	1	0	18	2	1	0	-75.54	4	0	0	1	0.95	1	0	1	1	1	0	3.89	1	2.71	1.07	33.24	14.4
1	65	1	22.9	1	0	1	1	30	3	0	1	-318.48	3	0	1	0	0.41	1	1	0	0	0	0	1.06	0	2.59	0.82	51.96	15.1
1	75	1	22.3	1	1	1	0	30	3	0	1	16.71	4	0	0	1	1	1	0	1	1	1	1	3.78	1	1.79	1.75	49.07	26.5
0	56	0	23.3	0	0	0	0	12	2	1	0	-613.14	1	0	0	0	0	0	0	0	0	0	0	2.7	1	1.59	0.77	21.12	14
1	67	1	21.2	1	1	1	1	20	2	1	0	-42.4	4	0	0	1	0.89	1	0	1	1	1	0	5.21	1	3.55	1	46.1	15.6
0	38	0	20.8	0	0	0	1	11	2	1	0	-262.93	3	0	1	0	0.64	1	0	1	1	0	0	0.84	0	1.68	0.99	32.3	10.8
0	38	1	20.5	0	0	0	0	6	1	0	0	-636.11	1	0	0	0	0	0	0	0	1	0	0	1.64	0	1.36	1.67	46	29.4
0	55	0	29.4	0	0	1	0	9	1	0	0	-575.82	2	1	0	0	0	0	0	0	0	0	0	3.13	1	3.47	1.01	29.8	24
0	57	1	24.7	0	0	0	0	12	2	1	0	-703.23	1	0	0	0	0	0	0	0	0	0	0	0.84	0	2	1.95	43.9	20
1	65	0	28.6	0	0	1	1	19	2	1	0	-37.55	4	0	0	1	1	1	0	1	1	1	0	1.9	0	2.85	0.69	31.98	21.2
0	60	1	24.1	1	0	1	0	10.3	2	1	0	-584.98	2	1	0	0	0	0	0	0	0	0	0	2.22	1	2.04	1.74	50.1	28.7
0	48	1	23.5	1	0	0	0	13	2	1	0	-686.41	1	0	0	0	0	0	0	0	0	0	0	0.97	0	2.39	1.35	53.82	14
0	70	0	22.2	0	0	0	0	14	2	1	0	-449.36	2	1	0	0	0.23	0	0	1	1	0	0	4.27	1	2.64	0.69	46.28	33.6
0	75	0	23.9	0	0	0	0	13	2	1	0	-33.27	4	0	0	1	0.95	1	0	0	0	1	1	3.34	1	3.67	0.84	47.5	17
1	52	0	21.2	0	0	1	0	16	2	1	0	-628.92	1	0	0	0	0	0	0	1	0	0	1	1.07	0	1.58	0.67	50.3	28.8
0	62	1	23.7	0	1	1	0	12	2	1	0	-624.9	1	0	0	0	0	0	0	0	0	0	0	1.95	0	3.42	1.31	29	14.9
0	71	1	25.2	0	1	0	1	8	1	0	0	-639.95	1	0	0	0	0	0	0	0	0	0	0	1.72	0	1.79	0.66	45.5	25.4
0	41	0	27.2	0	0	0	0	8.3	1	0	0	-255.61	3	0	1	0	0	0	0	0	0	0	0	1.34	0	0.98	1.22	23.14	12.3
1	65	0	28.8	0	0	0	0	30	3	0	1	10.82	4	0	0	1	1	1	0	1	1	0	0	10.3	1	2.04	0.77	49.45	21
1	58	0	25.9	0	0	0	0	12	2	1	0	-196.01	4	0	0	1	0.84	1	0	0	1	1	0	2.27	1	0.99	0.31	37.73	20.4
1	65	0	28.6	0	0	0	0	15	2	1	0	-217.92	3	0	1	0	0.67	1	0	0	1	0	0	1.4	0	0.78	0.62	35.87	23.9
0	54	0	29.2	0	0	1	1	10	1	0	0	-729.84	1	0	0	0	0	0	0	0	0	0	0	1.38	0	2.54	0.8	39.8	35.5
0	44	0	24.1	0	0	1	0	9	1	0	0	-660.41	1	0	0	0	0	0	0	0	0	0	0	0.76	0	1.31	1.13	41.6	23.4
0	68	1	26.7	1	0	1	0	12	2	1	0	-623.62	1	0	0	0	0	0	0	0	0	0	1	1.18	0	2.04	0.61	46.71	14
0	66	0	25	0	0	0	0	9	1	0	0	-569.89	2	1	0	0	0	0	0	0	1	1	0	1.76	0	1.09	1.02	49.13	20.5
