# Supplementary material for: A nomogram combining thoracic CT and tumor markers to predict the malignant grade of pulmonary nodules ≤3 cm in diameter
Source: Front Oncol. 2023 Jun 8;13:1196883. doi: 10.3389/fonc.2023.1196883 (PMC10285407; doi:10.3389/fonc.2023.1196883)
Supplement: Supplementary file 1 [file DataSheet_1.zip › Data and Code/Model validation/Model -TC.txt]

Outcome	Diameter	Diameter_M	Diameter_2vs1	Diameter_3vs1	CT.value	CT.value_M	CT.value_2vs1	CT.value_3vs1	CT.value_4vs1	CTR_J	CEA_J
0	7.0	1	0	0	-490.25	2	1	0	0	0	1
1	30.0	3	0	1	-295.92	3	0	1	0	1	1
0	6.0	1	0	0	-706.50	1	0	0	0	0	0
0	14.0	2	1	0	-684.80	1	0	0	0	0	0
1	16.0	2	1	0	21.42	4	0	0	1	1	0
1	20.0	2	1	0	50.91	4	0	0	1	1	1
1	16.0	2	1	0	-381.97	3	0	1	0	1	1
0	8.8	1	0	0	-646.59	1	0	0	0	0	0
1	12.0	2	1	0	-464.66	2	1	0	0	0	1
1	26.0	3	0	1	-512.38	2	1	0	0	0	1
1	28.0	3	0	1	-204.57	3	0	1	0	1	0
1	12.0	2	1	0	-421.13	2	1	0	0	0	1
0	9.2	1	0	0	-635.59	1	0	0	0	0	1
1	20.0	2	1	0	-285.52	3	0	1	0	1	0
1	28.0	3	0	1	33.25	4	0	0	1	1	1
0	16.0	2	1	0	-318.98	3	0	1	0	1	1
1	23.0	3	0	1	34.77	4	0	0	1	1	0
0	9.0	1	0	0	-655.68	1	0	0	0	0	0
1	15.0	2	1	0	-504.34	2	1	0	0	0	1
0	7.5	1	0	0	-476.66	2	1	0	0	0	0
1	13.0	2	1	0	-93.33	4	0	0	1	1	0
1	10.0	1	0	0	-461.09	2	1	0	0	0	0
0	9.0	1	0	0	-551.93	2	1	0	0	0	1
0	13.0	2	1	0	-693.46	1	0	0	0	0	1
0	7.0	1	0	0	-587.55	2	1	0	0	0	1
1	30.0	3	0	1	41.18	4	0	0	1	1	1
1	23.0	3	0	1	22.93	4	0	0	1	1	0
0	7.0	1	0	0	-686.11	1	0	0	0	0	0
1	20.0	2	1	0	17.31	4	0	0	1	1	1
0	11.0	2	1	0	-701.86	1	0	0	0	0	1
1	19.0	2	1	0	-302.24	3	0	1	0	1	1
0	9.0	1	0	0	-703.21	1	0	0	0	0	1
1	25.0	3	0	1	-128.82	4	0	0	1	1	0
0	16.0	2	1	0	-754.39	1	0	0	0	0	1
1	23.0	3	0	1	27.49	4	0	0	1	1	1
1	30.0	3	0	1	-440.71	2	1	0	0	0	0
0	7.0	1	0	0	-573.31	2	1	0	0	0	0
1	10.0	1	0	0	-579.45	2	1	0	0	0	0
1	25.0	3	0	1	-367.26	3	0	1	0	1	1
0	10.0	1	0	0	-672.73	1	0	0	0	0	1
1	18.0	2	1	0	28.24	4	0	0	1	1	0
1	30.0	3	0	1	41.60	4	0	0	1	1	1
0	13.0	2	1	0	-268.94	3	0	1	0	1	1
0	12.0	2	1	0	-610.35	1	0	0	0	0	1
0	11.0	2	1	0	-427.29	2	1	0	0	0	0
0	12.0	2	1	0	-662.74	1	0	0	0	0	0
1	30.0	3	0	1	-122.48	4	0	0	1	1	1
0	8.0	1	0	0	-678.31	1	0	0	0	0	0
1	24.0	3	0	1	-496.57	2	1	0	0	0	0
0	8.8	1	0	0	-534.05	2	1	0	0	0	0
0	9.0	1	0	0	-436.13	2	1	0	0	0	0
0	16.0	2	1	0	-623.25	1	0	0	0	0	0
0	5.5	1	0	0	-532.83	2	1	0	0	0	0
1	16.0	2	1	0	-64.84	4	0	0	1	1	0
0	15.0	2	1	0	-412.89	2	1	0	0	0	1
0	7.0	1	0	0	-642.05	1	0	0	0	0	0
1	26.0	3	0	1	-411.16	2	1	0	0	1	1
0	16.0	2	1	0	-613.59	1	0	0	0	0	1
0	16.0	2	1	0	-709.54	1	0	0	0	0	1
1	30.0	3	0	1	-324.86	3	0	1	0	1	1
0	10.0	1	0	0	-759.02	1	0	0	0	0	1
0	16.0	2	1	0	-522.53	2	1	0	0	0	0
1	14.0	2	1	0	-409.88	2	1	0	0	1	1
0	15.0	2	1	0	-178.58	4	0	0	1	1	0
0	8.6	1	0	0	-540.10	2	1	0	0	0	1
0	6.0	1	0	0	-626.63	1	0	0	0	0	0
0	7.0	1	0	0	-685.18	1	0	0	0	0	1
0	14.7	2	1	0	-542.36	2	1	0	0	0	0
1	24.0	3	0	1	-148.42	4	0	0	1	1	1
0	6.0	1	0	0	-576.84	2	1	0	0	0	0
1	10.0	1	0	0	-593.43	2	1	0	0	0	1
1	25.0	3	0	1	-177.88	4	0	0	1	1	1
0	19.0	2	1	0	-446.79	2	1	0	0	0	1
0	11.0	2	1	0	-482.44	2	1	0	0	0	1
0	8.0	1	0	0	-589.13	2	1	0	0	0	0
1	20.0	2	1	0	-352.73	3	0	1	0	1	1
0	7.3	1	0	0	-567.39	2	1	0	0	0	0
1	20.0	2	1	0	-372.47	3	0	1	0	0	1
1	11.0	2	1	0	-291.38	3	0	1	0	1	1
1	11.0	2	1	0	-302.52	3	0	1	0	1	0
0	15.0	2	1	0	-521.93	2	1	0	0	0	1
1	29.0	3	0	1	-147.14	4	0	0	1	1	1
1	18.0	2	1	0	17.96	4	0	0	1	1	0
1	18.0	2	1	0	-198.90	4	0	0	1	1	1
0	10.0	1	0	0	-634.65	1	0	0	0	0	1
1	20.0	2	1	0	-15.85	4	0	0	1	1	1
0	11.0	2	1	0	-119.86	4	0	0	1	1	1
1	24.0	3	0	1	22.29	4	0	0	1	1	1
1	30.0	3	0	1	42.21	4	0	0	1	1	1
0	7.5	1	0	0	-681.31	1	0	0	0	0	0
1	13.0	2	1	0	-408.81	2	1	0	0	0	1
1	12.0	2	1	0	-276.06	3	0	1	0	1	1
0	14.0	2	1	0	-618.55	1	0	0	0	0	0
0	10.8	2	1	0	-750.48	1	0	0	0	0	0
0	15.0	2	1	0	-690.36	1	0	0	0	0	1
0	25.0	3	0	1	-608.71	1	0	0	0	0	0
0	6.8	1	0	0	-670.38	1	0	0	0	0	1
0	13.0	2	1	0	-605.05	1	0	0	0	0	1
1	14.0	2	1	0	-90.04	4	0	0	1	1	0
0	10.0	1	0	0	-517.73	2	1	0	0	0	0
0	30.0	3	0	1	-434.42	2	1	0	0	0	0
0	14.0	2	1	0	-564.83	2	1	0	0	0	0
1	28.0	3	0	1	-641.03	1	0	0	0	0	1
1	14.0	2	1	0	-554.62	2	1	0	0	0	0
1	28.0	3	0	1	25.32	4	0	0	1	1	0
0	19.0	2	1	0	-622.72	1	0	0	0	0	0
0	17.0	2	1	0	-540.94	2	1	0	0	0	1
0	6.5	1	0	0	-678.56	1	0	0	0	0	0
0	11.0	2	1	0	-653.12	1	0	0	0	0	1
1	13.0	2	1	0	-193.96	4	0	0	1	1	1
1	28.0	3	0	1	11.91	4	0	0	1	1	1
0	12.0	2	1	0	-407.34	2	1	0	0	1	0
0	10.0	1	0	0	-548.46	2	1	0	0	0	0
0	22.0	3	0	1	-781.84	1	0	0	0	0	1
0	15.0	2	1	0	-452.81	2	1	0	0	0	0
1	18.0	2	1	0	43.16	4	0	0	1	1	1
0	8.0	1	0	0	-606.85	1	0	0	0	0	0
0	11.0	2	1	0	-669.03	1	0	0	0	0	1
1	10.0	1	0	0	-425.67	2	1	0	0	1	1
1	28.0	3	0	1	20.58	4	0	0	1	1	1
0	9.0	1	0	0	-710.74	1	0	0	0	0	0
0	7.0	1	0	0	-654.76	1	0	0	0	0	0
1	13.0	2	1	0	-531.47	2	1	0	0	0	0
0	23.0	3	0	1	-423.81	2	1	0	0	0	0
0	10.0	1	0	0	-711.50	1	0	0	0	0	0
0	15.0	2	1	0	-713.08	1	0	0	0	0	0
0	27.0	3	0	1	-275.85	3	0	1	0	1	0
0	29.0	3	0	1	-425.83	2	1	0	0	0	1
0	21.0	3	0	1	-379.31	3	0	1	0	0	1
0	12.0	2	1	0	-653.53	1	0	0	0	0	1
1	15.0	2	1	0	-457.05	2	1	0	0	0	0
0	18.0	2	1	0	-702.26	1	0	0	0	0	1
1	13.0	2	1	0	-318.21	3	0	1	0	1	1
0	10.0	1	0	0	-634.91	1	0	0	0	0	1
0	7.0	1	0	0	-585.37	2	1	0	0	0	0
0	5.0	1	0	0	-651.84	1	0	0	0	0	1
0	29.0	3	0	1	-181.88	4	0	0	1	1	0
0	8.0	1	0	0	-655.81	1	0	0	0	0	0
1	15.0	2	1	0	-18.35	4	0	0	1	1	0
1	30.0	3	0	1	-527.69	2	1	0	0	0	1
1	23.0	3	0	1	36.28	4	0	0	1	1	1
1	8.0	1	0	0	-402.84	2	1	0	0	0	0
0	11.0	2	1	0	-614.55	1	0	0	0	0	0
0	9.0	1	0	0	-614.35	1	0	0	0	0	1
1	13.0	2	1	0	-371.72	3	0	1	0	0	1
1	18.0	2	1	0	-428.54	2	1	0	0	0	1
0	7.0	1	0	0	-628.63	1	0	0	0	0	0
0	12.0	2	1	0	-606.85	1	0	0	0	0	0
1	10.0	1	0	0	-509.56	2	1	0	0	0	1
1	15.0	2	1	0	32.18	4	0	0	1	1	1
0	17.0	2	1	0	-552.02	2	1	0	0	0	1
0	18.0	2	1	0	17.26	4	0	0	1	1	0
0	15.0	2	1	0	-152.05	4	0	0	1	1	0
1	15.0	2	1	0	11.54	4	0	0	1	1	1
0	8.0	1	0	0	-521.67	2	1	0	0	0	0
0	13.0	2	1	0	-626.36	1	0	0	0	0	1
1	22.0	3	0	1	32.26	4	0	0	1	1	1
1	13.0	2	1	0	-208.39	3	0	1	0	1	1
1	19.0	2	1	0	-102.77	4	0	0	1	1	0
0	10.0	1	0	0	-666.49	1	0	0	0	0	0
0	13.0	2	1	0	-438.34	2	1	0	0	0	1
1	19.0	2	1	0	-370.56	3	0	1	0	1	1
0	10.0	1	0	0	-706.98	1	0	0	0	0	0
1	25.0	3	0	1	-297.70	3	0	1	0	1	0
1	15.0	2	1	0	-131.55	4	0	0	1	1	1
1	17.0	2	1	0	-307.95	3	0	1	0	1	1
0	11.0	2	1	0	-602.11	1	0	0	0	0	1
1	14.0	2	1	0	-285.43	3	0	1	0	1	1
0	20.0	2	1	0	-619.22	1	0	0	0	0	1
1	17.0	2	1	0	-385.55	3	0	1	0	0	1
0	7.0	1	0	0	-609.81	1	0	0	0	0	1
1	6.0	1	0	0	-435.51	2	1	0	0	0	0
0	7.0	1	0	0	-650.21	1	0	0	0	0	1
1	30.0	3	0	1	-298.28	3	0	1	0	1	1
0	9.0	1	0	0	-621.94	1	0	0	0	0	0
0	10.0	1	0	0	-653.75	1	0	0	0	0	1
1	15.0	2	1	0	-489.95	2	1	0	0	0	0
0	10.0	1	0	0	-175.49	4	0	0	1	1	0
0	7.0	1	0	0	-531.32	2	1	0	0	0	1
1	10.0	1	0	0	-555.43	2	1	0	0	0	1
1	12.0	2	1	0	-660.96	1	0	0	0	0	1
0	7.0	1	0	0	-369.83	3	0	1	0	0	0
1	21.0	3	0	1	-192.34	4	0	0	1	1	1
0	11.0	2	1	0	-679.14	1	0	0	0	0	0
0	9.0	1	0	0	-557.12	2	1	0	0	0	0
0	26.0	3	0	1	-212.26	3	0	1	0	1	0
0	17.0	2	1	0	-523.85	2	1	0	0	0	1
0	10.0	1	0	0	-715.07	1	0	0	0	0	0
0	12.0	2	1	0	-520.26	2	1	0	0	0	0
0	11.0	2	1	0	-16.92	4	0	0	1	1	0
1	30.0	3	0	1	20.84	4	0	0	1	1	1
0	7.5	1	0	0	-742.05	1	0	0	0	0	0
0	10.0	1	0	0	-560.84	2	1	0	0	0	0
0	23.0	3	0	1	-437.20	2	1	0	0	0	0
1	26.0	3	0	1	37.86	4	0	0	1	1	1
1	16.0	2	1	0	45.11	4	0	0	1	1	1
1	16.0	2	1	0	23.96	4	0	0	1	1	1
1	13.0	2	1	0	-240.91	3	0	1	0	1	0
0	7.0	1	0	0	-602.89	1	0	0	0	0	1
0	9.0	1	0	0	-657.12	1	0	0	0	0	1
1	7.0	1	0	0	-577.91	2	1	0	0	0	0
1	24.0	3	0	1	-472.98	2	1	0	0	0	1
0	8.3	1	0	0	-658.81	1	0	0	0	0	0
1	22.0	3	0	1	-172.70	4	0	0	1	1	1
0	12.0	2	1	0	-439.39	2	1	0	0	0	0
1	16.0	2	1	0	-267.68	3	0	1	0	1	0
0	13.0	2	1	0	-301.84	3	0	1	0	1	1
0	9.0	1	0	0	-668.74	1	0	0	0	0	1
1	30.0	3	0	1	41.33	4	0	0	1	1	1
0	12.0	2	1	0	-647.65	1	0	0	0	0	0
0	8.0	1	0	0	-526.95	2	1	0	0	0	0
0	8.0	1	0	0	-542.85	2	1	0	0	0	0
0	10.0	1	0	0	-591.81	2	1	0	0	0	1
0	10.0	1	0	0	-542.80	2	1	0	0	0	0
0	8.0	1	0	0	-558.72	2	1	0	0	0	0
0	10.5	2	1	0	-654.05	1	0	0	0	0	0
0	17.0	2	1	0	-625.42	1	0	0	0	0	0
1	15.0	2	1	0	-571.64	2	1	0	0	0	0
1	28.0	3	0	1	38.12	4	0	0	1	1	0
1	6.0	1	0	0	-678.31	1	0	0	0	0	0
0	13.0	2	1	0	-618.28	1	0	0	0	0	1
0	9.0	1	0	0	-733.27	1	0	0	0	0	1
1	27.0	3	0	1	36.92	4	0	0	1	1	1
1	12.0	2	1	0	-112.51	4	0	0	1	1	1
1	16.0	2	1	0	-442.18	2	1	0	0	0	0
0	20.0	2	1	0	-581.93	2	1	0	0	0	1
0	8.0	1	0	0	-583.14	2	1	0	0	0	0
0	18.0	2	1	0	-609.35	1	0	0	0	0	1
0	8.0	1	0	0	-622.41	1	0	0	0	0	1
0	7.0	1	0	0	-709.36	1	0	0	0	0	0
1	19.0	2	1	0	33.17	4	0	0	1	1	0
0	9.6	1	0	0	-529.51	2	1	0	0	0	0
1	20.0	2	1	0	-563.23	2	1	0	0	0	1
1	10.0	1	0	0	-565.44	2	1	0	0	0	0
0	30.0	3	0	1	-242.36	3	0	1	0	1	1
0	25.0	3	0	1	-567.64	2	1	0	0	0	0
1	20.0	2	1	0	-378.52	3	0	1	0	1	1
0	25.0	3	0	1	-442.39	2	1	0	0	0	1
0	11.0	2	1	0	-751.35	1	0	0	0	0	1
0	18.0	2	1	0	-356.20	3	0	1	0	1	1
0	10.0	1	0	0	-443.12	2	1	0	0	0	1
0	7.0	1	0	0	-611.36	1	0	0	0	0	0
1	13.0	2	1	0	-542.02	2	1	0	0	0	0
0	12.0	2	1	0	-527.58	2	1	0	0	0	0
0	16.0	2	1	0	-564.79	2	1	0	0	0	1
1	13.0	2	1	0	-150.31	4	0	0	1	1	1
1	12.0	2	1	0	-423.94	2	1	0	0	0	1
0	14.0	2	1	0	-619.91	1	0	0	0	0	0
1	27.0	3	0	1	-215.62	3	0	1	0	1	1
0	7.0	1	0	0	-731.46	1	0	0	0	0	0
1	15.0	2	1	0	-231.02	3	0	1	0	1	0
0	12.0	2	1	0	-623.16	1	0	0	0	0	1
1	13.0	2	1	0	-124.81	4	0	0	1	1	1
0	9.0	1	0	0	-427.05	2	1	0	0	0	1
1	13.0	2	1	0	-356.75	3	0	1	0	1	1
0	8.5	1	0	0	-448.34	2	1	0	0	0	0
0	8.5	1	0	0	-560.92	2	1	0	0	0	0
0	8.0	1	0	0	-380.89	3	0	1	0	1	0
1	11.0	2	1	0	-316.13	3	0	1	0	1	1
0	9.5	1	0	0	-639.38	1	0	0	0	0	1
0	16.0	2	1	0	-623.33	1	0	0	0	0	0
1	24.0	3	0	1	-75.03	4	0	0	1	1	1
1	18.0	2	1	0	43.77	4	0	0	1	1	1
0	12.0	2	1	0	-663.12	1	0	0	0	0	0
1	16.0	2	1	0	15.81	4	0	0	1	1	0
0	10.0	1	0	0	-689.59	1	0	0	0	0	0
1	14.0	2	1	0	17.23	4	0	0	1	1	1
1	30.0	3	0	1	-136.64	4	0	0	1	1	1
1	22.0	3	0	1	-419.47	2	1	0	0	1	1
1	14.0	2	1	0	-50.65	4	0	0	1	1	1
0	8.0	1	0	0	-628.98	1	0	0	0	0	0
0	26.0	3	0	1	-146.59	4	0	0	1	1	1
1	19.0	2	1	0	-409.37	2	1	0	0	1	1
1	15.0	2	1	0	-311.81	3	0	1	0	1	1
1	18.0	2	1	0	-408.87	2	1	0	0	1	1
1	6.0	1	0	0	55.12	4	0	0	1	1	1
1	21.0	3	0	1	-125.27	4	0	0	1	1	1
1	14.0	2	1	0	-355.49	3	0	1	0	0	1
0	25.0	3	0	1	-56.51	4	0	0	1	1	1
1	14.0	2	1	0	-544.39	2	1	0	0	0	1
0	13.0	2	1	0	-425.37	2	1	0	0	1	1
1	20.0	2	1	0	-306.75	3	0	1	0	1	0
1	23.0	3	0	1	-319.22	3	0	1	0	1	1
0	9.0	1	0	0	-653.26	1	0	0	0	0	1
1	13.0	2	1	0	-448.98	2	1	0	0	0	0
1	25.0	3	0	1	27.81	4	0	0	1	1	1
0	25.0	3	0	1	-308.18	3	0	1	0	1	0
0	11.0	2	1	0	-609.32	1	0	0	0	0	1
0	11.0	2	1	0	-654.04	1	0	0	0	0	1
1	27.0	3	0	1	-204.62	3	0	1	0	1	0
0	21.0	3	0	1	-686.25	1	0	0	0	0	1
1	9.0	1	0	0	-116.98	4	0	0	1	1	1
0	8.0	1	0	0	-682.48	1	0	0	0	0	0
1	14.0	2	1	0	-168.40	4	0	0	1	1	0
0	10.0	1	0	0	-612.33	1	0	0	0	0	0
1	11.0	2	1	0	-68.31	4	0	0	1	1	1
1	14.0	2	1	0	-558.68	2	1	0	0	0	1
1	17.0	2	1	0	28.06	4	0	0	1	1	1
0	13.0	2	1	0	-577.69	2	1	0	0	0	1
1	16.0	2	1	0	-305.96	3	0	1	0	1	1
0	10.0	1	0	0	-413.62	2	1	0	0	0	1
1	20.0	2	1	0	-264.36	3	0	1	0	0	1
0	12.0	2	1	0	-667.70	1	0	0	0	0	1
1	15.0	2	1	0	-403.14	2	1	0	0	1	1
1	19.0	2	1	0	-13.44	4	0	0	1	1	1
1	22.0	3	0	1	7.48	4	0	0	1	1	1
0	9.0	1	0	0	-640.32	1	0	0	0	0	1
1	25.0	3	0	1	-41.94	4	0	0	1	1	0
0	19.0	2	1	0	-663.11	1	0	0	0	0	1
1	17.0	2	1	0	-399.29	3	0	1	0	1	1
1	18.0	2	1	0	24.14	4	0	0	1	1	1
0	13.0	2	1	0	-701.13	1	0	0	0	0	0
0	8.0	1	0	0	-638.84	1	0	0	0	0	0
1	14.0	2	1	0	-228.90	3	0	1	0	1	1
0	10.0	1	0	0	-506.21	2	1	0	0	0	1
1	12.0	2	1	0	-170.81	4	0	0	1	1	1
0	11.0	2	1	0	41.52	4	0	0	1	1	0
0	8.0	1	0	0	-255.34	3	0	1	0	1	0
0	13.0	2	1	0	-707.87	1	0	0	0	0	1
0	9.6	1	0	0	-452.63	2	1	0	0	0	1
0	20.0	2	1	0	-476.99	2	1	0	0	0	1
1	25.0	3	0	1	-40.12	4	0	0	1	1	0
0	12.0	2	1	0	-418.31	2	1	0	0	0	1
1	30.0	3	0	1	48.97	4	0	0	1	1	1
0	10.0	1	0	0	-753.08	1	0	0	0	0	1
1	18.0	2	1	0	-336.18	3	0	1	0	1	1
0	10.0	1	0	0	-674.54	1	0	0	0	0	1
0	13.0	2	1	0	-489.72	2	1	0	0	0	1
1	29.0	3	0	1	-386.30	3	0	1	0	1	0
1	25.0	3	0	1	-377.48	3	0	1	0	1	1
0	6.0	1	0	0	-635.30	1	0	0	0	0	1
0	12.0	2	1	0	-205.85	3	0	1	0	1	0
1	11.0	2	1	0	-227.25	3	0	1	0	1	1
0	10.0	1	0	0	-561.35	2	1	0	0	0	0
1	14.0	2	1	0	-457.02	2	1	0	0	0	0
1	23.0	3	0	1	35.33	4	0	0	1	1	1
0	8.0	1	0	0	-649.69	1	0	0	0	0	0
0	11.0	2	1	0	-685.08	1	0	0	0	0	1
0	9.0	1	0	0	-307.81	3	0	1	0	1	0
1	14.0	2	1	0	-109.12	4	0	0	1	1	1
1	23.0	3	0	1	-220.67	3	0	1	0	1	0
1	11.0	2	1	0	-136.85	4	0	0	1	1	1
0	14.0	2	1	0	-518.85	2	1	0	0	0	0
1	12.0	2	1	0	72.50	4	0	0	1	1	1
1	19.0	2	1	0	18.16	4	0	0	1	1	1
0	8.0	1	0	0	-664.62	1	0	0	0	0	1
1	17.0	2	1	0	18.24	4	0	0	1	1	1
0	19.0	2	1	0	-500.97	2	1	0	0	0	1
1	21.0	3	0	1	26.65	4	0	0	1	1	1
0	17.0	2	1	0	-267.72	3	0	1	0	1	1
0	16.8	2	1	0	-523.81	2	1	0	0	0	1
1	30.0	3	0	1	25.35	4	0	0	1	1	1
0	24.0	3	0	1	-429.72	2	1	0	0	0	1
0	11.0	2	1	0	-676.11	1	0	0	0	0	1
0	13.0	2	1	0	-459.28	2	1	0	0	0	1
1	24.0	3	0	1	-102.18	4	0	0	1	1	1
1	20.0	2	1	0	-82.47	4	0	0	1	1	1
0	5.0	1	0	0	-708.86	1	0	0	0	0	0
1	13.0	2	1	0	-471.86	2	1	0	0	0	1
0	10.0	1	0	0	-196.27	4	0	0	1	1	0
1	16.0	2	1	0	-347.49	3	0	1	0	1	0
0	8.0	1	0	0	-618.74	1	0	0	0	0	0
1	21.0	3	0	1	24.14	4	0	0	1	1	0
0	20.0	2	1	0	-524.24	2	1	0	0	0	1
1	22.0	3	0	1	-221.32	3	0	1	0	1	0
0	10.0	1	0	0	-420.00	2	1	0	0	0	1
0	17.0	2	1	0	-196.94	4	0	0	1	1	0
0	7.0	1	0	0	-671.77	1	0	0	0	0	0
0	9.5	1	0	0	-547.61	2	1	0	0	0	0
0	6.3	1	0	0	-648.68	1	0	0	0	0	0
0	19.0	2	1	0	-377.10	3	0	1	0	1	0
1	15.0	2	1	0	-522.52	2	1	0	0	0	1
0	16.0	2	1	0	-669.19	1	0	0	0	0	0
1	16.0	2	1	0	-547.36	2	1	0	0	0	0
1	17.0	2	1	0	-600.08	1	0	0	0	0	0
1	26.0	3	0	1	-634.88	1	0	0	0	0	1
1	29.0	3	0	1	-211.43	3	0	1	0	1	1
1	28.0	3	0	1	42.98	4	0	0	1	1	1
1	12.0	2	1	0	-358.53	3	0	1	0	1	1
0	10.0	1	0	0	-618.14	1	0	0	0	0	1
0	27.0	3	0	1	-397.42	3	0	1	0	0	1
1	21.0	3	0	1	-40.82	4	0	0	1	1	1
1	13.0	2	1	0	-147.13	4	0	0	1	1	1
0	13.0	2	1	0	-544.26	2	1	0	0	0	0
1	25.0	3	0	1	-574.65	2	1	0	0	0	1
0	7.0	1	0	0	-560.38	2	1	0	0	0	1
1	30.0	3	0	1	-306.75	3	0	1	0	1	1
0	18.0	2	1	0	-609.83	1	0	0	0	0	1
1	17.0	2	1	0	-419.42	2	1	0	0	1	1
0	9.0	1	0	0	-686.40	1	0	0	0	0	0
1	22.0	3	0	1	-564.69	2	1	0	0	0	1
0	10.0	1	0	0	-400.44	2	1	0	0	0	0
1	19.0	2	1	0	36.65	4	0	0	1	1	0
1	10.4	2	1	0	-302.60	3	0	1	0	1	0
1	25.0	3	0	1	-173.90	4	0	0	1	1	1
1	17.0	2	1	0	-460.18	2	1	0	0	0	1
0	8.0	1	0	0	-636.97	1	0	0	0	0	1
0	7.5	1	0	0	-689.22	1	0	0	0	0	1
0	14.0	2	1	0	-561.04	2	1	0	0	0	1
1	15.0	2	1	0	-116.17	4	0	0	1	1	1
0	13.0	2	1	0	-564.78	2	1	0	0	0	1
0	13.0	2	1	0	-668.56	1	0	0	0	0	0
0	17.0	2	1	0	-431.51	2	1	0	0	0	1
1	30.0	3	0	1	42.83	4	0	0	1	1	1
1	30.0	3	0	1	53.39	4	0	0	1	1	1
0	12.0	2	1	0	30.11	4	0	0	1	1	0
0	11.0	2	1	0	-386.78	3	0	1	0	1	1
1	27.0	3	0	1	-421.41	2	1	0	0	0	1
1	15.0	2	1	0	-658.91	1	0	0	0	0	1
0	6.0	1	0	0	-605.18	1	0	0	0	0	1
0	11.0	2	1	0	-689.56	1	0	0	0	0	1
0	13.0	2	1	0	-524.50	2	1	0	0	0	0
0	7.0	1	0	0	-706.14	1	0	0	0	0	0
1	16.0	2	1	0	-32.14	4	0	0	1	1	1
0	21.0	3	0	1	-542.95	2	1	0	0	0	1
1	16.0	2	1	0	-62.83	4	0	0	1	1	1
0	19.0	2	1	0	-621.75	1	0	0	0	0	1
1	13.0	2	1	0	-237.68	3	0	1	0	1	1
1	30.0	3	0	1	38.53	4	0	0	1	1	1
1	14.0	2	1	0	-376.55	3	0	1	0	0	1
0	8.0	1	0	0	-569.73	2	1	0	0	0	0
1	16.0	2	1	0	-251.38	3	0	1	0	1	1
1	22.0	3	0	1	48.59	4	0	0	1	1	1
0	15.5	2	1	0	-230.13	3	0	1	0	1	1
0	15.0	2	1	0	-553.85	2	1	0	0	0	1
1	21.0	3	0	1	-437.93	2	1	0	0	0	0
0	13.0	2	1	0	-567.10	2	1	0	0	0	1
0	15.0	2	1	0	-413.73	2	1	0	0	0	1
1	8.0	1	0	0	-264.17	3	0	1	0	1	1
1	16.0	2	1	0	-237.75	3	0	1	0	1	1
1	30.0	3	0	1	54.38	4	0	0	1	1	1
0	8.0	1	0	0	-579.12	2	1	0	0	0	0
0	8.0	1	0	0	-588.09	2	1	0	0	0	0
1	25.0	3	0	1	-246.11	3	0	1	0	1	1
0	10.0	1	0	0	-674.81	1	0	0	0	0	0
0	8.0	1	0	0	-735.06	1	0	0	0	0	0
1	13.0	2	1	0	-389.32	3	0	1	0	1	0
1	17.0	2	1	0	-285.02	3	0	1	0	1	0
1	8.8	1	0	0	-257.57	3	0	1	0	1	0
0	7.0	1	0	0	-334.04	3	0	1	0	1	0
0	11.0	2	1	0	-549.32	2	1	0	0	0	0
1	24.0	3	0	1	43.28	4	0	0	1	1	1
1	15.0	2	1	0	-480.62	2	1	0	0	0	1
1	22.0	3	0	1	-302.25	3	0	1	0	1	0
0	9.0	1	0	0	-754.15	1	0	0	0	0	0
0	18.0	2	1	0	-269.11	3	0	1	0	1	1
0	7.7	1	0	0	-501.28	2	1	0	0	0	1
0	6.1	1	0	0	-696.81	1	0	0	0	0	0
1	17.0	2	1	0	-154.04	4	0	0	1	1	1
0	15.0	2	1	0	-669.37	1	0	0	0	0	0
1	7.0	1	0	0	-587.49	2	1	0	0	0	1
0	25.0	3	0	1	-386.36	3	0	1	0	0	1
0	21.0	3	0	1	-411.73	2	1	0	0	1	0
1	11.0	2	1	0	-391.25	3	0	1	0	1	0
0	14.0	2	1	0	-649.79	1	0	0	0	0	1
1	10.0	1	0	0	-58.94	4	0	0	1	1	0
0	24.0	3	0	1	-189.41	4	0	0	1	1	0
0	15.0	2	1	0	-189.33	4	0	0	1	1	1
0	8.0	1	0	0	-525.61	2	1	0	0	0	0
1	13.0	2	1	0	-64.11	4	0	0	1	1	0
0	9.0	1	0	0	-580.13	2	1	0	0	0	1
1	24.0	3	0	1	-216.85	3	0	1	0	1	1
0	11.0	2	1	0	-594.76	2	1	0	0	0	0
0	7.0	1	0	0	-653.93	1	0	0	0	0	1
0	10.0	1	0	0	-587.12	2	1	0	0	0	1
1	22.0	3	0	1	-234.43	3	0	1	0	1	1
0	6.6	1	0	0	-671.15	1	0	0	0	0	1
0	19.0	2	1	0	-643.34	1	0	0	0	0	1
1	18.0	2	1	0	-38.55	4	0	0	1	1	1
1	15.0	2	1	0	-419.82	2	1	0	0	0	0
0	21.0	3	0	1	-399.84	3	0	1	0	0	1
0	15.0	2	1	0	-635.12	1	0	0	0	0	1
0	8.0	1	0	0	-529.44	2	1	0	0	0	0
0	12.0	2	1	0	-453.67	2	1	0	0	0	0
1	29.0	3	0	1	58.85	4	0	0	1	1	1
0	9.0	1	0	0	-611.30	1	0	0	0	0	1
0	11.0	2	1	0	-442.01	2	1	0	0	0	0
1	18.0	2	1	0	11.86	4	0	0	1	1	1
1	9.0	1	0	0	-440.53	2	1	0	0	0	1
0	14.0	2	1	0	-364.57	3	0	1	0	0	0
0	17.0	2	1	0	-565.11	2	1	0	0	0	1
0	15.0	2	1	0	-707.76	1	0	0	0	0	0
0	11.0	2	1	0	-680.84	1	0	0	0	0	1
0	13.0	2	1	0	-588.38	2	1	0	0	0	0
1	26.0	3	0	1	-305.83	3	0	1	0	1	1
1	21.0	3	0	1	-170.91	4	0	0	1	1	1
0	10.0	1	0	0	-584.06	2	1	0	0	0	1
1	30.0	3	0	1	-123.17	4	0	0	1	1	1
1	12.0	2	1	0	-173.71	4	0	0	1	1	1
0	14.0	2	1	0	-548.35	2	1	0	0	0	1
1	17.0	2	1	0	8.63	4	0	0	1	1	1
0	10.0	1	0	0	-610.80	1	0	0	0	0	1
1	18.0	2	1	0	-330.22	3	0	1	0	1	1
1	22.0	3	0	1	-308.76	3	0	1	0	1	0
1	18.0	2	1	0	-316.24	3	0	1	0	1	1
0	16.0	2	1	0	-613.42	1	0	0	0	0	0
1	28.0	3	0	1	46.28	4	0	0	1	1	1
1	19.0	2	1	0	-193.66	4	0	0	1	1	1
0	8.9	1	0	0	-410.83	2	1	0	0	1	0
1	7.0	1	0	0	-290.17	3	0	1	0	1	0
0	8.0	1	0	0	-714.63	1	0	0	0	0	0
0	5.0	1	0	0	-656.74	1	0	0	0	0	0
1	25.0	3	0	1	-93.45	4	0	0	1	1	1
0	7.0	1	0	0	-525.31	2	1	0	0	0	0
1	18.0	2	1	0	-254.50	3	0	1	0	1	1
0	17.0	2	1	0	-490.58	2	1	0	0	0	1
1	7.0	1	0	0	-526.46	2	1	0	0	0	0
0	13.0	2	1	0	-503.99	2	1	0	0	0	1
0	7.0	1	0	0	-683.27	1	0	0	0	0	0
1	25.0	3	0	1	-284.87	3	0	1	0	1	1
0	10.0	1	0	0	-518.87	2	1	0	0	0	0
1	10.0	1	0	0	-606.11	1	0	0	0	0	0
1	18.0	2	1	0	-561.34	2	1	0	0	0	1
0	11.0	2	1	0	-358.02	3	0	1	0	0	0
1	5.0	1	0	0	-669.50	1	0	0	0	0	0
1	30.0	3	0	1	33.31	4	0	0	1	1	0
1	28.0	3	0	1	34.03	4	0	0	1	1	1
1	25.0	3	0	1	15.68	4	0	0	1	1	1
0	20.0	2	1	0	-337.29	3	0	1	0	1	1
0	12.0	2	1	0	-489.57	2	1	0	0	0	0
1	11.0	2	1	0	-365.06	3	0	1	0	1	1
1	28.0	3	0	1	21.52	4	0	0	1	1	1
1	22.0	3	0	1	-111.89	4	0	0	1	1	1
1	27.0	3	0	1	17.57	4	0	0	1	1	0
1	12.0	2	1	0	-125.08	4	0	0	1	1	1
0	6.0	1	0	0	-688.44	1	0	0	0	0	0
1	10.0	1	0	0	-418.79	2	1	0	0	0	1
1	11.0	2	1	0	-276.94	3	0	1	0	1	1
0	9.0	1	0	0	-638.66	1	0	0	0	0	0
0	30.0	3	0	1	-403.86	2	1	0	0	1	1
1	28.0	3	0	1	-566.74	2	1	0	0	0	1
0	20.0	2	1	0	-413.72	2	1	0	0	0	1
0	12.0	2	1	0	-457.41	2	1	0	0	0	1
0	11.0	2	1	0	-670.24	1	0	0	0	0	1
1	15.0	2	1	0	-18.70	4	0	0	1	1	0
1	16.0	2	1	0	-212.28	3	0	1	0	1	0
0	8.0	1	0	0	-564.62	2	1	0	0	0	1
1	13.0	2	1	0	-150.32	4	0	0	1	1	1
0	10.3	2	1	0	-624.14	1	0	0	0	0	0
1	19.0	2	1	0	18.34	4	0	0	1	1	0
0	10.0	1	0	0	-676.09	1	0	0	0	0	1
0	10.0	1	0	0	-169.11	4	0	0	1	1	1
0	14.0	2	1	0	-530.91	2	1	0	0	0	1
0	17.0	2	1	0	-634.34	1	0	0	0	0	0
0	10.0	1	0	0	-691.82	1	0	0	0	0	0
0	11.0	2	1	0	-315.83	3	0	1	0	1	1
1	14.0	2	1	0	-111.05	4	0	0	1	1	1
0	8.0	1	0	0	-629.07	1	0	0	0	0	0
0	14.0	2	1	0	-568.41	2	1	0	0	0	1
1	18.0	2	1	0	39.97	4	0	0	1	1	0
0	13.0	2	1	0	-581.14	2	1	0	0	0	1
0	25.0	3	0	1	-374.59	3	0	1	0	0	1
1	14.0	2	1	0	32.08	4	0	0	1	1	1
1	14.0	2	1	0	-597.37	2	1	0	0	0	0
0	23.0	3	0	1	-579.72	2	1	0	0	0	1
0	10.0	1	0	0	-527.38	2	1	0	0	0	0
0	23.0	3	0	1	-643.26	1	0	0	0	0	1
0	23.0	3	0	1	-425.69	2	1	0	0	0	0
0	7.0	1	0	0	-611.51	1	0	0	0	0	1
0	18.0	2	1	0	-705.23	1	0	0	0	0	1
0	20.0	2	1	0	16.08	4	0	0	1	1	0
0	13.0	2	1	0	-407.74	2	1	0	0	0	0
0	8.0	1	0	0	-544.06	2	1	0	0	0	0
1	25.0	3	0	1	-108.82	4	0	0	1	1	1
1	20.0	2	1	0	-377.73	3	0	1	0	1	1
1	21.0	3	0	1	-400.63	2	1	0	0	0	1
1	15.0	2	1	0	-272.23	3	0	1	0	0	0
1	15.0	2	1	0	-192.96	4	0	0	1	1	0
0	14.0	2	1	0	-462.42	2	1	0	0	0	0
0	12.0	2	1	0	-769.96	1	0	0	0	0	1
0	15.3	2	1	0	-520.34	2	1	0	0	0	1
1	18.0	2	1	0	-41.37	4	0	0	1	1	0
0	12.8	2	1	0	-708.50	1	0	0	0	0	0
0	12.0	2	1	0	-545.55	2	1	0	0	0	0
0	11.0	2	1	0	-659.58	1	0	0	0	0	0
0	9.0	1	0	0	-632.70	1	0	0	0	0	1
0	17.0	2	1	0	-602.30	1	0	0	0	0	0
0	23.0	3	0	1	-705.42	1	0	0	0	0	0
1	6.0	1	0	0	-291.67	3	0	1	0	1	0
0	7.0	1	0	0	-635.61	1	0	0	0	0	0
1	27.0	3	0	1	-138.51	4	0	0	1	1	1
0	19.0	2	1	0	-556.53	2	1	0	0	0	1
1	14.0	2	1	0	-187.87	4	0	0	1	1	0
0	12.0	2	1	0	-689.10	1	0	0	0	0	0
1	11.0	2	1	0	-106.86	4	0	0	1	1	1
1	28.0	3	0	1	-216.11	3	0	1	0	1	0
0	15.0	2	1	0	-559.75	2	1	0	0	0	1
0	11.0	2	1	0	-559.96	2	1	0	0	0	0
1	21.0	3	0	1	-563.65	2	1	0	0	0	1
0	10.0	1	0	0	-569.57	2	1	0	0	0	1
1	30.0	3	0	1	48.95	4	0	0	1	1	1
1	24.0	3	0	1	-283.66	3	0	1	0	1	0
0	8.0	1	0	0	-690.26	1	0	0	0	0	1
0	8.0	1	0	0	-693.22	1	0	0	0	0	0
0	6.0	1	0	0	-708.92	1	0	0	0	0	0
0	14.0	2	1	0	-672.76	1	0	0	0	0	0
1	7.5	1	0	0	-149.82	4	0	0	1	1	1
1	28.0	3	0	1	-173.07	4	0	0	1	1	1
0	11.0	2	1	0	-695.17	1	0	0	0	0	1
1	23.0	3	0	1	43.01	4	0	0	1	1	1
0	10.0	1	0	0	-534.87	2	1	0	0	0	1
1	11.0	2	1	0	23.26	4	0	0	1	1	1
1	20.0	2	1	0	-403.87	2	1	0	0	1	1
0	12.0	2	1	0	-447.47	2	1	0	0	0	0
1	15.0	2	1	0	-418.66	2	1	0	0	0	0
0	7.0	1	0	0	-562.15	2	1	0	0	0	0
0	6.0	1	0	0	-583.09	2	1	0	0	0	0
1	11.0	2	1	0	-337.70	3	0	1	0	1	0
1	21.0	3	0	1	-106.97	4	0	0	1	1	0
