# Supplementary material for: A nomogram combining thoracic CT and tumor markers to predict the malignant grade of pulmonary nodules ≤3 cm in diameter
Source: Front Oncol. 2023 Jun 8;13:1196883. doi: 10.3389/fonc.2023.1196883 (PMC10285407; doi:10.3389/fonc.2023.1196883)
Supplement: Supplementary file 1 [file DataSheet_1.zip › Data and Code/Model validation/Model-EVC.csv]

Outcome	Diameter	Diameter_M	Diameter_2vs1	Diameter_3vs1	CT.value	CT.value_M	CT.value_2vs1	CT.value_3vs1	CT.value_4vs1	CTR_J	CEA_J
1	30	3	0	1	-401.82	2	1	0	0	1	0
0	8	1	0	0	-602.44	1	0	0	0	0	0
0	6	1	0	0	-582.33	2	1	0	0	0	1
0	13	2	1	0	-542.31	2	1	0	0	0	0
1	23	3	0	1	34.69	4	0	0	1	1	1
0	8	1	0	0	-665.89	1	0	0	0	0	0
1	10	1	0	0	-592.93	2	1	0	0	0	0
1	15	2	1	0	-566.25	2	1	0	0	0	1
1	18	2	1	0	-133.52	4	0	0	1	1	0
0	14	2	1	0	-618.55	1	0	0	0	0	0
1	24	3	0	1	-218.28	3	0	1	0	1	1
1	21	3	0	1	-415.35	2	1	0	0	1	1
1	19	2	1	0	-441.55	2	1	0	0	1	0
0	10	1	0	0	-614.78	1	0	0	0	0	1
1	24	3	0	1	-116.17	4	0	0	1	1	0
1	16	2	1	0	-311.28	3	0	1	0	1	1
0	16	2	1	0	-583.21	2	1	0	0	0	1
1	16	2	1	0	-631.69	1	0	0	0	0	1
0	13	2	1	0	-608.28	1	0	0	0	0	0
1	17	2	1	0	-371.94	3	0	1	0	1	0
1	26	3	0	1	-341.12	3	0	1	0	1	0
0	28	3	0	1	-245.78	3	0	1	0	1	1
1	29	3	0	1	-452.95	2	1	0	0	1	1
0	10.5	2	1	0	-609.88	1	0	0	0	0	0
1	13	2	1	0	34.95	4	0	0	1	1	0
0	9	1	0	0	-582.51	2	1	0	0	0	0
1	10	1	0	0	-239.74	3	0	1	0	1	0
1	30	3	0	1	-157.82	4	0	0	1	1	0
0	17	2	1	0	-555.42	2	1	0	0	0	1
1	15	2	1	0	-364.95	3	0	1	0	1	0
0	13	2	1	0	-233.54	3	0	1	0	1	0
0	6	1	0	0	-679.42	1	0	0	0	0	0
1	30	3	0	1	23.76	4	0	0	1	1	1
1	13	2	1	0	-349.67	3	0	1	0	1	0
1	15	2	1	0	-425.74	2	1	0	0	1	1
1	10	1	0	0	-625.34	1	0	0	0	0	1
0	8	1	0	0	-581.56	2	1	0	0	1	1
1	18	2	1	0	-477.82	2	1	0	0	0	1
0	15	2	1	0	-567.23	2	1	0	0	0	0
1	6	1	0	0	-503.44	2	1	0	0	0	1
1	22	3	0	1	-349.64	3	0	1	0	1	1
0	13	2	1	0	-664.29	1	0	0	0	0	1
0	9	1	0	0	-674.95	1	0	0	0	0	0
0	25	3	0	1	-332.51	3	0	1	0	0	1
1	30	3	0	1	-294.33	3	0	1	0	1	1
0	10	1	0	0	-611.75	1	0	0	0	0	1
0	18	2	1	0	-532.53	2	1	0	0	0	1
0	8	1	0	0	-647.36	1	0	0	0	0	0
1	7	1	0	0	-669.43	1	0	0	0	0	1
0	10	1	0	0	-616.22	1	0	0	0	0	1
1	14	2	1	0	-512.54	2	1	0	0	0	1
1	13	2	1	0	-603.56	1	0	0	0	0	1
0	6	1	0	0	-583.67	2	1	0	0	0	1
0	25	3	0	1	-312.45	3	0	1	0	1	1
1	30	3	0	1	33.72	4	0	0	1	1	1
1	22	3	0	1	-223.47	3	0	1	0	1	0
1	30	3	0	1	-277.84	3	0	1	0	1	1
0	13	2	1	0	-636.82	1	0	0	0	0	0
0	10	1	0	0	-624.84	1	0	0	0	0	1
1	25	3	0	1	-107.53	4	0	0	1	1	1
0	13	2	1	0	-596.35	2	1	0	0	0	1
1	16	2	1	0	-547.88	2	1	0	0	0	1
1	15	2	1	0	-501.94	2	1	0	0	0	1
1	30	3	0	1	44.75	4	0	0	1	1	1
1	7	1	0	0	-600.67	1	0	0	0	0	0
1	22	3	0	1	-434.96	2	1	0	0	1	1
1	25	3	0	1	-359.82	3	0	1	0	1	0
0	8	1	0	0	-543.29	2	1	0	0	0	1
0	15	2	1	0	-401.88	2	1	0	0	0	1
1	12	2	1	0	25.33	4	0	0	1	1	1
0	11	2	1	0	-665.33	1	0	0	0	0	0
1	30	3	0	1	45.88	4	0	0	1	1	1
0	9	1	0	0	-541.35	2	1	0	0	0	0
0	12	2	1	0	-452.43	2	1	0	0	1	0
0	26	3	0	1	-73.95	4	0	0	1	1	1
1	7	1	0	0	-663.35	1	0	0	0	0	0
1	18	2	1	0	-489.72	2	1	0	0	0	0
1	20	2	1	0	-113.67	4	0	0	1	1	1
1	20	2	1	0	-283.66	3	0	1	0	1	1
1	15	2	1	0	-189.46	4	0	0	1	1	1
1	25	3	0	1	-213.89	3	0	1	0	1	1
1	30	3	0	1	-142.78	4	0	0	1	1	1
1	30	3	0	1	14.87	4	0	0	1	1	1
