# Supplementary material for: A nomogram combining thoracic CT and tumor markers to predict the malignant grade of pulmonary nodules ≤3 cm in diameter
Source: Front Oncol. 2023 Jun 8;13:1196883. doi: 10.3389/fonc.2023.1196883 (PMC10285407; doi:10.3389/fonc.2023.1196883)
Supplement: Supplementary file 1 [file DataSheet_1.zip › Data and Code/Model validation/Model-IVC.csv]

Outcome	Diameter_M	Diameter_2vs1	Diameter_3vs1	CT.value_M	CT.value_2vs1	CT.value_3vs1	CT.value_4vs1	CTR_J	CEA_J
0	2	1	0	2	1	0	0	0	1
0	1	0	0	2	1	0	0	0	0
1	3	0	1	4	0	0	1	1	1
0	1	0	0	2	1	0	0	0	1
0	3	0	1	2	1	0	0	0	0
1	2	1	0	4	0	0	1	1	0
0	3	0	1	1	0	0	0	0	1
0	1	0	0	2	1	0	0	0	0
0	2	1	0	1	0	0	0	0	1
0	1	0	0	1	0	0	0	0	0
1	1	0	0	3	0	1	0	1	0
1	2	1	0	4	0	0	1	1	1
0	3	0	1	1	0	0	0	0	0
0	1	0	0	1	0	0	0	0	0
1	1	0	0	2	1	0	0	0	1
1	3	0	1	4	0	0	1	1	0
1	2	1	0	3	0	1	0	0	0
0	1	0	0	1	0	0	0	0	0
0	1	0	0	2	1	0	0	0	0
1	3	0	1	2	1	0	0	0	1
0	1	0	0	2	1	0	0	0	1
1	2	1	0	4	0	0	1	1	1
1	2	1	0	4	0	0	1	1	1
0	1	0	0	1	0	0	0	0	0
0	1	0	0	2	1	0	0	1	0
0	1	0	0	1	0	0	0	0	1
0	1	0	0	2	1	0	0	0	0
1	2	1	0	4	0	0	1	1	1
1	3	0	1	3	0	1	0	1	1
0	1	0	0	1	0	0	0	0	0
0	3	0	1	3	0	1	0	1	0
0	2	1	0	1	0	0	0	0	0
0	2	1	0	1	0	0	0	0	1
1	2	1	0	3	0	1	0	1	1
1	3	0	1	4	0	0	1	1	1
0	1	0	0	2	1	0	0	0	0
0	2	1	0	1	0	0	0	0	0
1	2	1	0	2	1	0	0	0	0
1	3	0	1	4	0	0	1	1	1
0	2	1	0	2	1	0	0	0	1
0	2	1	0	2	1	0	0	0	0
0	1	0	0	2	1	0	0	0	1
0	1	0	0	1	0	0	0	0	1
0	3	0	1	4	0	0	1	1	1
0	1	0	0	2	1	0	0	0	0
1	2	1	0	4	0	0	1	1	0
0	1	0	0	1	0	0	0	0	1
1	2	1	0	3	0	1	0	1	0
0	1	0	0	2	1	0	0	0	1
0	1	0	0	1	0	0	0	0	0
0	2	1	0	2	1	0	0	0	0
1	2	1	0	4	0	0	1	1	0
0	2	1	0	2	1	0	0	0	0
1	2	1	0	3	0	1	0	1	0
1	3	0	1	4	0	0	1	1	1
1	2	1	0	3	0	1	0	1	1
0	2	1	0	1	0	0	0	0	0
0	2	1	0	2	1	0	0	0	1
1	3	0	1	4	0	0	1	1	1
0	2	1	0	1	0	0	0	0	0
0	2	1	0	1	0	0	0	0	1
0	1	0	0	2	1	0	0	0	0
1	2	1	0	2	1	0	0	0	0
0	2	1	0	2	1	0	0	0	1
0	3	0	1	3	0	1	0	1	0
0	1	0	0	1	0	0	0	0	1
0	1	0	0	1	0	0	0	0	0
1	2	1	0	4	0	0	1	1	1
1	2	1	0	3	0	1	0	1	1
1	2	1	0	4	0	0	1	1	1
1	2	1	0	4	0	0	1	1	0
1	2	1	0	2	1	0	0	1	0
1	3	0	1	4	0	0	1	1	0
1	2	1	0	3	0	1	0	1	1
1	3	0	1	3	0	1	0	1	1
1	2	1	0	3	0	1	0	1	0
0	2	1	0	1	0	0	0	0	0
1	2	1	0	4	0	0	1	1	1
1	3	0	1	4	0	0	1	1	1
1	3	0	1	4	0	0	1	1	1
0	2	1	0	2	1	0	0	0	0
0	2	1	0	4	0	0	1	1	1
1	3	0	1	4	0	0	1	1	1
0	2	1	0	1	0	0	0	0	1
1	3	0	1	3	0	1	0	1	1
1	2	1	0	4	0	0	1	1	1
0	1	0	0	3	0	1	0	0	1
0	1	0	0	2	1	0	0	0	0
1	2	1	0	3	0	1	0	1	1
0	2	1	0	2	1	0	0	0	0
0	2	1	0	3	0	1	0	1	0
0	2	1	0	1	0	0	0	0	1
1	2	1	0	3	0	1	0	1	1
1	3	0	1	2	1	0	0	0	1
1	3	0	1	4	0	0	1	1	1
1	2	1	0	3	0	1	0	1	1
0	1	0	0	2	1	0	0	0	0
0	1	0	0	1	0	0	0	0	1
1	2	1	0	4	0	0	1	1	1
1	2	1	0	4	0	0	1	1	1
1	2	1	0	4	0	0	1	1	1
1	3	0	1	4	0	0	1	1	0
1	2	1	0	4	0	0	1	1	0
1	3	0	1	4	0	0	1	1	1
0	2	1	0	3	0	1	0	1	0
0	2	1	0	3	0	1	0	0	1
1	2	1	0	4	0	0	1	1	0
1	3	0	1	4	0	0	1	1	1
0	2	1	0	1	0	0	0	0	0
1	2	1	0	3	0	1	0	1	1
1	2	1	0	2	1	0	0	0	1
0	1	0	0	1	0	0	0	0	1
1	2	1	0	2	1	0	0	0	0
1	3	0	1	4	0	0	1	1	1
1	1	0	0	4	0	0	1	1	1
0	2	1	0	1	0	0	0	0	1
1	2	1	0	4	0	0	1	1	1
0	2	1	0	2	1	0	0	0	0
1	2	1	0	4	0	0	1	1	1
0	2	1	0	3	0	1	0	1	1
0	2	1	0	2	1	0	0	0	1
0	1	0	0	1	0	0	0	0	1
0	2	1	0	2	1	0	0	0	1
1	2	1	0	4	0	0	1	1	1
1	3	0	1	4	0	0	1	1	1
1	2	1	0	4	0	0	1	1	0
0	2	1	0	1	0	0	0	0	1
0	2	1	0	1	0	0	0	0	1
1	3	0	1	3	0	1	0	1	1
1	3	0	1	4	0	0	1	1	1
0	2	1	0	2	1	0	0	0	0
0	2	1	0	1	0	0	0	0	1
0	2	1	0	2	1	0	0	0	1
0	1	0	0	1	0	0	0	0	1
1	2	1	0	2	1	0	0	0	0
0	2	1	0	2	1	0	0	0	1
0	1	0	0	1	0	0	0	0	0
1	1	0	0	4	0	0	1	1	1
1	3	0	1	3	0	1	0	1	0
0	2	1	0	1	0	0	0	0	0
0	1	0	0	1	0	0	0	0	1
1	2	1	0	3	0	1	0	1	1
1	2	1	0	2	1	0	0	0	1
0	2	1	0	2	1	0	0	0	1
1	3	0	1	4	0	0	1	1	0
1	3	0	1	4	0	0	1	1	0
1	2	1	0	2	1	0	0	0	1
1	2	1	0	4	0	0	1	1	1
1	3	0	1	3	0	1	0	1	0
0	1	0	0	3	0	1	0	1	0
0	1	0	0	1	0	0	0	0	0
1	3	0	1	4	0	0	1	1	1
0	2	1	0	3	0	1	0	1	1
0	2	1	0	1	0	0	0	0	0
0	1	0	0	2	1	0	0	0	1
0	2	1	0	2	1	0	0	0	0
1	3	0	1	4	0	0	1	1	1
0	1	0	0	2	1	0	0	0	0
1	1	0	0	4	0	0	1	1	1
1	3	0	1	4	0	0	1	1	1
0	2	1	0	2	1	0	0	0	0
0	2	1	0	1	0	0	0	0	0
1	2	1	0	3	0	1	0	1	1
0	1	0	0	1	0	0	0	0	0
1	2	1	0	4	0	0	1	1	1
1	3	0	1	4	0	0	1	1	1
1	3	0	1	3	0	1	0	1	1
1	3	0	1	3	0	1	0	1	1
0	2	1	0	2	1	0	0	0	0
0	1	0	0	3	0	1	0	1	1
1	2	1	0	2	1	0	0	0	0
1	2	1	0	2	1	0	0	1	0
1	3	0	1	4	0	0	1	1	1
1	3	0	1	3	0	1	0	1	1
0	2	1	0	1	0	0	0	0	1
0	1	0	0	2	1	0	0	0	1
0	1	0	0	1	0	0	0	0	0
1	3	0	1	2	1	0	0	0	1
1	2	1	0	4	0	0	1	1	1
1	3	0	1	3	0	1	0	1	0
1	3	0	1	4	0	0	1	1	1
0	2	1	0	1	0	0	0	0	1
1	2	1	0	4	0	0	1	1	1
0	2	1	0	3	0	1	0	1	0
0	1	0	0	1	0	0	0	0	0
0	1	0	0	2	1	0	0	0	1
0	2	1	0	1	0	0	0	0	0
1	2	1	0	4	0	0	1	1	0
0	2	1	0	2	1	0	0	0	1
0	2	1	0	1	0	0	0	0	0
0	2	1	0	2	1	0	0	0	1
0	2	1	0	4	0	0	1	1	1
1	2	1	0	1	0	0	0	0	0
0	2	1	0	1	0	0	0	0	0
0	1	0	0	1	0	0	0	0	0
0	1	0	0	3	0	1	0	0	0
1	3	0	1	4	0	0	1	1	1
1	2	1	0	4	0	0	1	1	1
1	2	1	0	3	0	1	0	1	0
0	1	0	0	1	0	0	0	0	0
0	1	0	0	1	0	0	0	0	0
0	2	1	0	1	0	0	0	0	0
0	1	0	0	2	1	0	0	0	0
