# Supplementary material for: A nomogram combining thoracic CT and tumor markers to predict the malignant grade of pulmonary nodules ≤3 cm in diameter
Source: Front Oncol. 2023 Jun 8;13:1196883. doi: 10.3389/fonc.2023.1196883 (PMC10285407; doi:10.3389/fonc.2023.1196883)
Supplement: Supplementary file 1 [file DataSheet_1.zip › Data and Code/Model validation/ROC+Cutoff-value/data1.xlsx]

## Sheet: Sheet1
Outcome	CTR	CEA	CYFRA21
0	0.16	4.81	19.51
1	0.65	3.2	3.76
0	0	0.8	1.02
0	0	0.92	1.47
1	1	1.68	2.11
1	1	5.04	7.38
1	0.29	2	2.38
0	0	0.76	1.24
1	0.24	3.86	2.27
1	0.15	2.67	1.09
1	0.78	0.93	1.66
1	0.22	2.18	0.53
0	0	2.05	1.33
1	0.51	1.68	2.95
1	1	3.88	1.96
0	0.33	2.23	1.5
1	1	1.48	2.18
0	0	1.45	0.85
1	0.15	2.11	2.5
0	0.17	1.46	1.69
1	0.93	0.76	1.87
1	0.22	1.16	1.47
0	0	3.88	0.8
0	0	4.14	1.53
0	0	2.21	2.79
1	1	2.99	1.75
1	1	1.75	1.73
0	0	0.63	1.28
1	1	2.9	1.77
0	0	2.46	1.42
1	0.73	6.82	3.89
0	0	2.52	2.41
1	0.82	1.26	2.2
0	0	6.32	3.01
1	1	2.92	2.34
1	0.22	1.1	1.57
0	0	1.81	1.37
1	0	0.95	1.95
1	0.28	3.17	1.88
0	0	2.08	3.09
1	1	1.71	1.45
1	1	10.1	1.54
0	0.56	3.49	2.73
0	0	2.12	2.93
0	0.21	0.64	1.91
0	0	1.73	1.31
1	0.79	3.63	3.75
0	0	1.32	1.56
1	0.18	1.49	0.84
0	0	1.28	2.04
0	0.21	1.54	1.41
0	0	0.58	2.16
0	0	0.8	1.76
1	0.88	1.06	1.48
0	0.25	6	4.23
0	0	0.84	1.16
1	0.29	3.81	2.1
0	0	2.31	1.11
0	0	3.12	1.57
1	0.37	2.52	2.13
0	0	2.15	1.34
0	0	0.99	0.97
1	0.33	2.34	1.52
0	0.86	0.92	2.02
0	0	3.11	3.15
0	0	0.83	1.43
0	0	3.57	2.63
0	0	1.45	1.57
1	0.85	8.31	2.19
0	0	1.54	1.08
1	0	2.77	2.22
1	0.77	2.05	1.16
0	0.25	5.52	1.47
0	0.15	2.14	1.54
0	0	1.14	3.91
1	0.36	2.29	1.87
0	0.06	1.38	1.32
1	0.26	2.72	3.71
1	0.36	2.42	1.84
1	0.62	0.35	1.24
0	0	3.12	6.06
1	0.76	5.3	0.65
1	1	1.82	1.53
1	0.79	8.29	2.32
0	0	2.27	1.8
1	1	10.7	2.86
0	0.79	2.21	1.52
1	1	3.22	1.27
1	1	5.67	1.82
0	0	1.61	0.84
1	0.22	2.19	1.96
1	0.74	14.9	2.73
0	0	1.76	2.15
0	0	0.47	1.84
0	0	4.02	3.15
0	0	1.63	3.33
0	0	2.31	1.22
0	0	4.82	5.51
1	0.91	0.73	1.82
0	0	1.77	1.82
0	0.23	1.58	3.58
0	0.11	0.57	1.99
1	0	2.89	2.44
1	0	1.21	2.28
1	1	1.91	1.54
0	0	1.59	1.49
0	0	2.34	1.78
0	0	1.08	1.55
0	0	3.18	1.79
1	0.79	2.92	1.94
1	1	102	2.25
0	0.27	1.01	0.75
0	0	1.7	0.97
0	0	2.05	1.11
0	0.24	1.14	1.37
1	1	2.02	1.62
0	0	1.21	2.66
0	0	3	1.16
1	0.27	2.03	1.28
1	1	5.26	2.25
0	0	1.06	1.54
0	0	0.4	2.6
1	0	1.11	2.09
0	0.26	1.32	2
0	0	1.82	2.05
0	0	0.38	1.66
0	0.58	1.6	1.66
0	0.25	2.16	1.67
0	0.21	2.97	1.49
0	0	4.65	1.99
1	0.21	1.03	2.18
0	0	2.13	2.03
1	0.73	2.7	2.48
0	0	3.22	2.08
0	0	1.59	2.21
0	0	2.44	1.74
0	0.82	1.31	1.82
0	0	1.91	1.16
1	0.98	1.75	1.99
1	0.18	7.29	4.4
1	1	4.19	1.5
1	0	1.33	2.41
0	0	0.62	2.38
0	0	2.78	1.54
1	0.24	2.4	3.85
1	0.2	2.54	0.73
0	0	1.3	1.37
0	0	1.11	2.12
1	0	2.19	2.45
1	1	1.98	1.86
0	0	3.95	2.28
0	1	1.24	0.58
0	0.83	0.88	1.37
1	1	2.01	2.94
0	0	1.35	2.08
0	0	3.53	1.67
1	1	13.3	2.24
1	0.57	2.36	1.97
1	0.85	1.23	1.25
0	0	0.96	0.6
0	0.24	3.18	1.53
1	0.32	2.08	2.51
0	0	1.67	2.01
1	0.51	1.47	1.13
1	0.81	2.87	2.05
1	0.74	2	3.24
0	0	5.88	1.26
1	0.51	2.34	1.85
0	0	2.69	1.77
1	0	3.72	2
0	0	2.69	1.12
1	0.24	1.23	1.08
0	0	2.43	3.04
1	0.44	2.46	4.14
0	0	1.69	1.67
0	0	2.66	1.36
1	0.19	1.6	2.26
0	0.77	0.77	1.42
0	0	3.31	1.44
1	0.11	2.35	1.4
1	0	2.84	1.3
0	0	0.99	2.95
1	0.83	1.98	1.38
0	0	1.02	5.32
0	0	0.95	1.83
0	0.62	1.33	0.83
0	0.2	2.13	1.42
0	0	1.19	2.12
0	0	0.73	1.5
0	1	1.39	1.54
1	1	3.97	2.67
0	0	1.07	1.37
0	0	0.4	1.68
0	0	1.09	97
1	1	10.3	1.33
1	1	4.38	2.38
1	1	2.39	1.26
1	0.62	1.77	1.22
0	0	3.04	1.55
0	0	2.91	1.15
1	0	1.43	1.23
1	0.24	4.15	2.23
0	0	1.07	1.14
1	0.38	3.35	2.07
0	0.21	0.76	1.17
1	0.46	0.71	1.7
0	0.38	2.27	2.84
0	0	2.62	2.03
1	1	7.33	7.28
0	0	1.04	1.04
0	0	1.24	2.04
0	0	1.03	0.95
0	0	2.47	1.56
0	0	1.57	3.69
0	0	0.54	2.53
0	0	0.61	2.21
0	0	1.51	1.63
1	0.11	1.11	1.61
1	1	1.5	1.28
1	0	1.71	1.69
0	0	3.16	2.03
0	0	2.45	1.37
1	1	3.63	3.63
1	0.76	2.02	1.72
1	0.24	1.5	1.95
0	0	3.05	2.31
0	0	0.62	1.17
0	0	3.48	2.98
0	0	3.11	1.53
0	0	1.06	1.04
1	1	1.75	3.91
0	0	1.65	1.44
1	0	2.25	1.35
1	0	1.95	1.49
0	0.74	1.98	0.77
0	0	1.93	1.37
1	0.34	2.24	1.08
0	0.22	6	2.7
0	0	2.13	1.54
0	0.35	2.63	2.38
0	0.22	2.63	2.42
0	0	1.7	1.44
1	0	0.98	1.03
0	0	0.63	2.04
0	0	2.61	3.16
1	0.85	2.41	4.3
1	0.25	3	2.23
0	0	1.5	2.55
1	0.53	7.7	3.46
0	0	1.59	2.28
1	0.49	1.93	1.62
0	0.12	5.03	3.99
1	0.78	5.84	4.88
0	0	2.16	2.2
1	0.27	4.11	2.99
0	0.2	1.74	1.32
0	0	0.96	2.7
0	0.31	1.56	0.79
1	0.41	3.35	1.85
0	0	2.54	2.2
0	0	1.93	1.74
1	0.94	3.44	0.93
1	1	22.4	2.3
0	0	0.95	2.37
1	1	1.56	3.77
0	0	0.86	1.27
1	1	10.1	2.03
1	0.81	5.35	1.07
1	0.28	2.49	1.22
1	1	3.37	2.53
0	0	0.74	0.93
0	0.84	4.56	2.22
1	0.31	2.76	3.75
1	0.35	2.23	0.42
1	0.34	5.64	2.55
1	1	2.66	1.72
1	0.75	2.61	2.95
1	0.26	2.17	2.04
0	0.92	4.5	1.78
1	0	3.4	2.82
0	0.28	2.27	2.93
1	0.59	1.44	2.17
1	0.31	3.6	2.92
0	0	2.16	3.46
1	0.24	0.3	3.5
1	1	2.81	2.41
0	0.38	1.52	1.45
0	0.06	3.04	1.35
0	0	3.63	1.41
1	0.53	1.03	1.61
0	0	2.35	2.33
1	0.83	4.03	1.47
0	0	0.96	1.22
1	0.79	1.18	2.1
0	0	1.73	5.53
1	0.92	2.4	2.63
1	0	2.18	2.71
1	1	4.97	3.36
0	0	2.73	2.32
1	0.5	3.4	2.26
0	0.25	2.45	1.48
1	0	5.01	2.35
0	0	2.81	2.14
1	0.27	3.49	2.48
1	1	3.68	1.19
1	1	2.49	2.03
0	0	2.16	2.14
1	0.9	1.59	1.8
0	0	3.95	2.04
1	0.3	3.37	2.08
1	1	2.19	2.61
0	0	1.2	2.3
0	0	1.78	1.97
1	0.59	4.35	3.35
0	0	3.29	1.21
1	0.83	6.16	2.62
0	1	1.47	1.15
0	0.55	1.41	2.39
0	0	4.3	0.96
0	0.24	2.2	0.91
0	0	5.21	1.21
1	0.88	1.07	2.23
0	0.22	3.13	2.42
1	1	3.2	2.14
0	0	3.78	1.72
1	0.42	2.05	3.24
0	0	6.49	1.33
0	0.17	2.66	1.41
1	0.29	1.9	2.66
1	0.38	4.07	3.77
0	0	2.43	2.07
0	0.41	1.55	1.61
1	0.57	16.9	3.21
0	0	0.86	1.67
1	0.24	1.7	1.37
1	1	11	10
0	0	1.33	2.11
0	0	4.02	2.92
0	0.32	1.49	3.34
1	0.87	2.53	1.17
1	0.62	1.72	1.89
1	0.82	2.31	1.05
0	0	1.62	2.61
1	1	3.05	2.23
1	1	4.67	2.18
0	0	3.69	1.96
1	1	2.63	2.15
0	0	5.65	0.84
1	1	11.5	4.93
0	0.65	2.33	3.65
0	0	5.11	1.74
1	1	12.1	2.03
0	0.23	4.67	2.9
0	0	2.36	1.98
0	0.21	2.53	5.13
1	0.92	3.01	1.19
1	0.89	3.94	3.49
0	0	1.31	1.57
1	0	4.25	1.35
0	0.81	0.73	1.12
1	0.29	1.53	2.03
0	0	1.59	1.91
1	1	1.35	4.76
0	0	8.74	6.21
1	0.58	0.96	1.85
0	0.22	3.4	1.7
0	0.76	1.74	2.51
0	0	1.26	0.94
0	0	1.19	2.17
0	0	0.88	1.35
0	0.33	1.4	3.9
1	0	2.95	3.03
0	0	1.08	1.41
1	0	1.34	2.19
1	0	1.09	2.13
1	0.08	3.24	2.11
1	0.56	2.01	3.6
1	1	8.86	2.83
1	0.71	2.6	2.04
0	0	2.27	2.32
0	0.25	3.97	2.89
1	0.94	3.88	1.51
1	0.86	9.46	3
0	0	1.89	1.89
1	0.15	4.33	4.56
0	0	3.66	1.71
1	0.41	4.94	1.33
0	0	6.47	4.62
1	0.29	2.36	3.07
0	0	0.38	1.74
1	0	8.65	9.96
0	0	1.16	2.11
1	1	1.62	3.28
1	0.74	1.29	1.61
1	0.8	2.97	2.28
1	0.21	3.58	1.59
0	0	2.44	1.46
0	0	2.21	0.91
0	0	2.82	3.08
1	0.77	4.82	2.68
0	0	4.11	2.22
0	0	1.15	2.23
0	0.22	3.47	1.65
1	1	2.35	4.95
1	1	2.35	2.03
0	1	1.71	1.1
0	0.27	2.88	2.05
1	0.21	3.28	2.97
1	0	2.27	1.82
0	0	4.31	2.53
0	0	3.09	1.7
0	0	1.81	1.34
0	0	1.52	1.32
1	0.94	54.1	2.38
0	0	4.91	2.25
1	0.9	2.44	1.83
0	0	2.98	2.15
1	0.68	3.47	1.79
1	1	2.11	2.17
1	0	7.39	1.6
0	0	1.62	2.9
1	0.69	2.07	0.99
1	1	7.04	2.02
0	0.59	2.99	1.85
0	0	4.46	1.21
1	0.26	0.91	1.35
0	0	5.53	2.57
0	0.21	3.39	3.52
1	0.56	2.92	1.82
1	0.74	3.06	2.03
1	1	198	1.76
0	0	1.27	2.45
0	0	1.61	3.21
1	0.53	2.36	0.97
0	0	1.59	1.94
0	0	1.48	1.38
1	0.31	1.33	2.83
1	0.41	1.59	1.32
1	0.48	1.72	1.03
0	0.41	1.95	2.77
0	0	1.05	1.69
1	1	2.33	2.47
1	0.18	2.23	3.48
1	0.65	1.33	1.93
0	0	1.51	4.07
0	0.72	3.17	1.91
0	0	4.11	2.48
0	0	1.35	2.48
1	0.84	5.01	1.67
0	0	1.42	2.52
1	0	2.42	2.31
0	0.26	4.63	1.92
0	0.27	1.91	0.88
1	0.33	1.25	5.56
0	0	2.21	2.13
1	0.88	1.83	1.4
0	0.76	1.43	1.39
0	0.82	3.07	1.03
0	0	1	1.62
1	0.91	0.8	3.04
0	0	2.75	2.11
1	0.5	2.2	2.08
0	0	1.5	2.41
0	0	7.95	1.04
0	0	2.71	1.94
1	0.71	2.34	1.8
0	0	2.04	2.57
0	0	2.43	3.3
1	0.88	10.2	2.22
1	0.23	1.36	2.54
0	0.24	2.51	2.34
0	0	4.28	1.69
0	0	1.84	2.51
0	0	1.38	2.15
1	1	5.85	7.83
0	0	3.4	1.23
0	0	1.02	2.69
1	1	11.7	3.06
1	0.2	2.06	2.2
0	0.26	1.31	1.4
0	0	2.33	1.82
0	0	1.66	3.3
0	0	8.53	4.78
0	0	1.26	2.45
1	0.44	4.62	1.45
1	0.82	5.25	1.84
0	0	3.47	2.27
1	0.84	3.72	1.4
1	0.77	4.77	2.3
0	0	2.61	3.27
1	1	7.26	4.03
0	0	2.83	1.42
1	0.67	4.94	1.96
1	0.33	1.58	1.38
1	0.45	3.02	1.43
0	0	1.82	5.42
1	1	3.46	2.79
1	0.8	3.43	1.95
0	0.35	1.51	1.47
1	0.66	1.15	1.99
0	0	0.88	1.45
0	0	1.65	2.16
1	0.92	4.44	2.01
0	0	1.58	1.74
1	0.55	3.22	3.36
0	0.15	2.58	6.41
1	0	1.57	1.56
0	0	4.33	3.54
0	0	1.29	3.76
1	0.46	4.41	5.17
0	0.2	1.39	2.83
1	0	1.93	3.09
1	0	5.23	2.64
0	0	0.99	2.07
1	0	1.94	1.17
1	1	1.55	1.73
1	1	5.94	7.71
1	1	2.05	2.81
0	0.4	2.14	2.22
0	0.19	1.54	1.27
1	0.29	10.9	2.43
1	1	14.3	1.58
1	0.87	14.2	5.54
1	1	1.2	3.87
1	0.75	2.53	5.94
0	0	1.52	2.44
1	0.24	3.38	1.7
1	0.56	5.01	1.24
0	0	0.89	1.07
0	0.29	4.1	1.22
1	0	4.86	1.92
0	0.21	2.22	0.88
0	0.24	2.35	1.25
0	0	4.73	2.59
1	1	1.14	1.41
1	0.75	1.2	2.11
0	0	4.34	1.66
1	0.77	3.41	2.78
0	0	1.27	1.44
1	1	1.51	1.74
0	0	3.42	1.31
0	0.82	3.21	1.89
0	0	2.95	1.51
0	0	1.22	1.29
0	0	0.63	1.48
0	0.37	2.81	1.5
1	0.84	3.54	0.95
0	0	1.95	1.45
0	0	3.26	2.4
1	1	1.22	1.33
0	0	4.74	1.46
0	0.25	3.16	2.09
1	1	6.75	2.8
1	0	1.07	1.35
0	0.11	2.61	2.65
0	0	1.23	1.27
0	0	2.09	1.11
0	0.25	1.01	2.47
0	0	2.18	1.18
0	0	2.47	3.89
0	1	0.41	1.78
0	0.26	1.86	1.07
0	0	1.55	2.94
1	0.78	5.15	2.26
1	0.33	2.97	2.8
1	0.25	3.33	1.97
1	0	1.42	1.84
1	0.83	1.55	3.14
0	0.2	0.67	3.1
0	0	3.3	2.52
0	0	2.68	2.5
1	0.89	1.47	4.24
0	0	0.63	1.96
0	0	1.92	0.98
0	0	1.02	1.95
0	0	3.16	2.79
0	0	1.72	2.57
0	0	1.95	1.26
1	0.7	1.86	1.13
0	0	0.91	2.2
1	0.42	2.36	2.12
0	0	2.38	1.38
1	0.75	0.88	1.21
0	0	1.12	0.5
1	0.81	3.49	2.93
1	0.47	1.4	1.81
0	0.09	3.31	2.11
0	0	1.44	1.23
1	0	2.22	1.26
0	0	3.48	2.55
1	1	4.72	1.53
1	0.44	1.84	1.94
0	0	2.59	2.59
0	0	1.64	1.5
0	0	1.31	2.17
0	0	1.95	3
1	0.78	2.29	1.5
1	0.83	2.98	1.33
0	0	2.76	2.69
1	1	9.77	1.34
0	0.2	3.41	2.27
1	1	2.4	1.78
1	0.31	5.05	0.71
0	0	1.43	3.66
1	0.2	1.68	2.99
0	0	1.91	0.99
0	0	1.77	2.19
1	0.44	1.26	5.71
1	0.82	1.56	2.33
