# Supplementary material for: A nomogram combining thoracic CT and tumor markers to predict the malignant grade of pulmonary nodules ≤3 cm in diameter
Source: Front Oncol. 2023 Jun 8;13:1196883. doi: 10.3389/fonc.2023.1196883 (PMC10285407; doi:10.3389/fonc.2023.1196883)
Supplement: Supplementary file 1 [file DataSheet_1.zip › Data and Code/Model validation/ROC+Cutoff-value/data2.xlsx]

## Sheet: Sheet1
Outcome	SCC	PROGRP	NSE
0	13.4	3.98	2.42
1	0.76	42.55	6.59
0	0.85	31.3	6.6
0	0.52	29.5	9.59
1	1.12	36	9.62
1	0.78	30.3	10.1
1	1.01	51.87	10.3
0	1.11	36.24	10.5
1	0.81	36.3	10.5
1	0.67	23.8	10.6
1	0.72	15	11
1	0.63	17.9	11.1
0	0.8	55	11.2
1	2.42	65.83	11.3
1	0.4	32.4	11.3
0	1.59	58.44	11.6
1	1.55	38.51	11.7
0	1.25	22.4	11.7
1	1.36	37.5	11.7
0	0.53	43.5	11.8
1	0.84	30.7	11.9
1	0.58	41	12
0	0.75	35.06	12.1
0	1.08	35.7	12.1
0	0.76	25.3	12.1
1	0.47	57.76	12.3
1	0.96	38.4	12.3
0	0.53	33.49	12.4
1	0.7	38.31	12.4
0	0.94	46.8	12.5
1	2.11	108	12.5
0	0.61	34.4	12.5
1	1.02	63.39	12.7
0	1.35	52.53	12.7
1	0.72	78	12.8
1	2.27	47.07	12.8
0	1.43	36.9	12.8
1	1.16	71.28	12.9
1	1.33	42.49	12.9
0	1.51	49.09	13
1	1.34	46.7	13
1	0.93	53.24	13
0	0.98	66.22	13.1
0	0.77	48.9	13.4
0	1.07	35.1	13.4
0	0.72	43.8	13.4
1	1.28	58.77	13.4
0	1.31	58.48	13.4
1	0.92	22.86	13.5
0	0.92	54.95	13.5
0	0.73	46.4	13.6
0	2.15	51.06	13.6
0	0.52	25.1	13.6
1	0.35	39.1	13.7
0	0.93	49.92	13.7
0	1.24	29.83	13.7
1	0.78	23.6	13.8
0	0.77	31.6	13.8
0	0.71	35.7	13.8
1	0.79	40.99	13.8
0	1.72	44.83	13.8
0	1.21	28.1	13.8
1	1.41	52.63	13.9
0	1.21	33.62	13.9
0	2.59	61.72	13.9
0	1.22	64.9	14
0	0.49	56.6	14
0	2.06	96.8	14
1	0.49	29.07	14
0	0.81	36.46	14
1	1.29	55	14
1	0.33	36.5	14.1
0	0.81	72.4	14.1
0	1.11	25.71	14.1
0	0.59	63.9	14.1
1	1.44	46.5	14.2
0	0.74	40	14.3
1	0.84	67	14.3
1	0.72	56.3	14.3
1	0.7	26.7	14.3
0	1.78	43	14.3
1	0.33	17.4	14.3
1	1.13	25	14.4
1	1.13	52.99	14.5
0	0.85	34.9	14.5
1	1.81	28.36	14.5
0	0.6	31.04	14.6
1	1.13	17.7	14.6
1	3.27	36.59	14.7
0	0.81	31.2	14.7
1	0.62	45.67	14.7
1	0.48	56.27	14.7
0	0.58	33.48	14.8
0	1.35	35	14.8
0	2.71	41.98	14.8
0	1.48	52.53	14.9
0	0.73	44.9	14.9
0	1.14	70.63	15
1	1.81	42	15
0	0.73	51.88	15
0	0.83	39.02	15
0	1.28	42.92	15
1	0.64	41	15.1
1	0.47	50.1	15.1
1	0.67	31.9	15.1
0	0.47	48.3	15.1
0	0.74	49.58	15.1
0	0.69	30.2	15.1
0	1.07	54.55	15.2
1	1.01	36.6	15.2
1	0.56	39.09	15.2
0	1.45	34.8	15.2
0	0.72	62.8	15.3
0	0.95	28.25	15.3
0	0.5	51.45	15.3
1	1.34	35.7	15.3
0	0.86	46.81	15.3
0	1.85	58.2	15.3
1	1.02	38.81	15.4
1	0.55	54.56	15.4
0	1.26	34.7	15.4
0	1.61	23.8	15.5
1	0.48	34.5	15.5
0	0.46	48.73	15.5
0	0.54	27.36	15.5
0	0.69	34.4	15.5
0	0.47	41.7	15.6
0	0.98	29.9	15.6
0	0.49	80.05	15.6
0	0.62	70.42	15.6
1	1.8	27.2	15.6
0	0.81	45.82	15.7
1	1.28	48.3	15.7
0	1.43	41.09	15.7
0	0.75	47.28	15.7
0	1.53	68.8	15.7
0	0.8	41.3	15.7
0	1.5	33.56	15.7
1	1.41	48.7	15.8
1	1.2	62.25	15.8
1	1.02	27.29	15.8
1	1.3	27.2	15.8
0	0.79	43.4	15.8
0	1.16	56.34	15.8
1	0.78	61.4	15.8
1	1.71	33.6	15.8
0	1.95	35.38	15.8
0	0.73	56.3	15.9
1	1.61	28.04	15.9
1	0.71	29.63	15.9
0	1.14	53.54	16
0	0.79	23.08	16
0	0.49	20.28	16
1	0.58	46.6	16
0	1.16	57	16
0	1.3	34.95	16
1	0.82	33.4	16
1	1	33.43	16
1	0.69	31.82	16.1
0	0.58	38.9	16.1
0	1.93	51.2	16.1
1	0.92	42.8	16.1
0	0.92	55.2	16.1
1	1	37.3	16.2
1	3.47	72.99	16.2
1	1.08	61.61	16.2
0	0.49	40	16.2
1	0.8	65.8	16.2
0	0.46	52.13	16.2
1	0.32	49.79	16.2
0	0.66	40.69	16.3
1	1.12	41.96	16.3
0	1	39.86	16.4
1	3.87	43.07	16.4
0	1.25	36.6	16.4
0	0.41	40.69	16.4
1	0.65	29.6	16.5
0	0.91	38.59	16.5
0	1.17	43.6	16.5
1	0.81	27.2	16.6
1	0.84	47.3	16.6
0	0.99	45.34	16.6
1	0.46	98.12	16.6
0	1.05	37.9	16.6
0	1.52	46.3	16.6
0	0.46	39.7	16.6
0	0.85	47.8	16.7
0	0.88	62.1	16.7
0	0.9	43.69	16.7
0	0.92	46.36	16.7
1	1.41	48.59	16.7
0	0.85	28.29	16.7
0	0.78	28.1	16.8
0	1.06	25.9	16.8
1	1.16	45.6	16.8
1	1.06	30.02	16.8
1	1.33	30.3	16.8
1	0.97	62.1	16.8
0	1.45	49.8	16.8
0	0.62	69.9	16.8
1	1.06	47.1	16.9
1	1.21	35.6	16.9
0	0.95	44.65	16.9
1	1.7	55	16.9
0	0.81	24.9	16.9
1	0.91	24.88	16.9
0	1.27	48.34	17
0	1.02	46.78	17
1	0.61	81.2	17
0	0.46	36.88	17
0	1.24	47.05	17
0	1.26	37.12	17
0	0.85	40.5	17
0	0.56	43.5	17.1
0	0.85	47.4	17.1
0	0.88	37.76	17.1
0	0.79	38.5	17.1
1	0.77	43.6	17.1
1	0.69	52.52	17.1
1	1.47	45	17.1
0	2.21	50.25	17.1
0	1.33	26.93	17.1
1	3.73	33.9	17.2
1	1.36	37.57	17.2
1	1.75	32.49	17.2
0	1.48	39.7	17.3
0	1.36	53.8	17.3
0	0.79	58.16	17.3
0	0.31	25.3	17.4
0	0.69	25.02	17.5
1	2.97	36.58	17.5
0	0.69	26.5	17.5
1	1.23	33.7	17.6
1	0.61	28.3	17.6
0	0.65	30.6	17.6
0	0.73	37.23	17.6
1	0.48	27.37	17.6
0	1.35	57.4	17.7
0	0.82	30.15	17.7
0	0.38	37.8	17.7
0	0.56	47.61	17.7
0	1.08	41.2	17.7
1	0.35	30.6	17.8
0	1.24	45.5	17.8
0	0.48	70.05	17.8
1	0.95	75.4	17.8
1	0.94	55.09	17.8
0	0.86	33.53	17.8
1	0.86	62.4	17.9
0	1.37	47.41	17.9
1	0.69	39.9	17.9
0	1.09	56.49	17.9
1	1.79	90.9	17.9
0	1.47	103	17.9
1	0.24	41.3	17.97
0	0.53	43.16	18
0	0.51	33.92	18
0	1.68	33.5	18
1	0.81	33.1	18
0	0.66	48.49	18
0	1.54	40.6	18
1	0.54	38.85	18
1	1.36	38.69	18
0	0.56	54.86	18.1
1	1.62	64.17	18.1
0	1.13	48.6	18.1
1	1.13	50.36	18.1
1	1.17	41.77	18.2
1	0.45	67.25	18.2
1	1.09	46.48	18.2
0	0.79	55.5	18.2
0	0.61	52.1	18.3
1	1.12	49.22	18.3
1	0.83	34.09	18.4
1	0.63	44.6	18.5
1	0.89	34.29	18.5
1	1.03	63.3	18.5
1	1.04	45.3	18.5
0	1.13	39.42	18.5
1	1.39	63.99	18.6
0	1.61	54.55	18.6
1	0.57	19.3	18.6
1	0.63	56.73	18.6
0	2.91	82.3	18.6
1	0.73	27.4	18.6
1	3.19	62.5	18.6
0	1.03	45.69	18.6
0	0.3	47.38	18.7
0	1.49	38.76	18.7
1	1.53	27.8	18.7
0	1.29	49.4	18.7
1	0.82	37.52	18.8
0	0.94	39.2	18.8
1	0.92	69	18.8
0	1.13	29.55	18.8
1	0.96	32.4	18.8
1	0.95	60.77	18.8
1	0.34	37.9	18.9
0	0.92	47.48	18.9
1	0.87	42.9	18.9
0	0.69	41.39	19
1	0.32	42.76	19
0	0.55	33.9	19
1	1.3	28.2	19
1	0.44	43.93	19
1	1.42	39.11	19
0	1.11	33.5	19
1	0.64	59.67	19
0	0.58	39.79	19
1	2.09	58.84	19.1
1	0.56	27.6	19.1
0	1.51	33.1	19.1
0	0.55	36.34	19.1
1	0.81	58.5	19.1
0	0.82	30.5	19.1
1	0.57	130.3	19.2
0	0.84	44.7	19.2
0	1.18	52.73	19.2
0	0.55	38.03	19.2
0	0.73	28.68	19.2
0	0.8	50.2	19.2
1	1.96	45.25	19.2
0	0.73	37.8	19.2
1	0.75	31.4	19.2
0	0.74	50.58	19.3
1	0.67	20.25	19.4
0	0.86	27.3	19.5
0	0.57	36.45	19.5
1	0.98	43.1	19.5
1	0.56	58	19.5
0	1.2	11.2	19.5
0	0.6	42.3	19.6
1	1.46	17.47	19.6
0	1.14	49.7	19.6
1	1.34	71.9	19.6
1	5.35	421.3	19.6
0	1.01	35.57	19.7
0	0.32	38.58	19.7
0	1.55	35.67	19.7
1	0.36	46.5	19.8
1	1.15	42.36	19.8
1	1.54	42.9	19.8
0	0.52	39.84	19.8
1	0.22	54.19	19.9
1	0.85	40.61	19.9
0	0.82	55.8	19.9
1	0.42	60.2	19.9
0	0.54	43.78	19.9
1	0.51	53.98	19.9
0	2.27	58.57	19.9
0	1.39	69.6	19.9
1	0.69	40.5	19.9
0	1.64	53.68	19.9
0	1.06	46.8	20.1
0	1.82	81.7	20.1
1	0.77	34.3	20.1
1	1.87	53.1	20.1
0	2	29.36	20.1
1	1.49	32.19	20.2
0	0.94	41.1	20.2
1	0.97	53.7	20.2
0	0.8	52.38	20.3
1	2.07	57.8	20.3
0	1.49	84.15	20.3
1	0.45	37.08	20.3
0	0.55	50.4	20.3
0	1.35	76.62	20.4
0	0.8	23.8	20.4
0	0.64	52.62	20.4
0	0.66	27.04	20.5
0	1.64	50.19	20.5
1	1.14	43.8	20.5
0	0.92	36.59	20.6
1	1.36	47.3	20.6
1	0.92	56.5	20.6
1	1.46	48.7	20.6
1	1.38	40.98	20.6
1	1.95	20.1	20.6
1	0.88	40.09	20.7
0	1.33	43.19	20.7
0	1.05	53.33	20.8
1	0.51	27.27	20.8
1	3.73	124	20.9
0	1	53.3	21
1	1.36	59.33	21
0	0.53	31.6	21
1	3.12	68.6	21
0	0.36	18.29	21
1	0.66	55.39	21.1
0	2.12	34	21.1
1	1.4	6.98	21.1
0	1.93	34.9	21.1
1	1.09	63.8	21.1
1	0.57	39.86	21.1
1	1.23	36.21	21.1
1	1.6	43.6	21.2
0	1	28.68	21.2
0	1.12	38.83	21.2
0	1.37	40.05	21.2
1	1.53	49.1	21.3
0	0.52	41.23	21.4
0	1.3	36.88	21.4
0	0.98	40.27	21.4
1	1.28	55.55	21.5
1	1.15	18.4	21.5
0	1.15	24.83	21.6
0	0.78	67.87	21.7
1	1.84	35.93	21.7
1	1.24	40.33	21.7
0	1.09	32.98	21.7
0	1.29	38.51	21.8
0	1.3	53.7	21.8
0	1.08	17.41	21.8
1	0.88	38.4	21.8
0	1.25	48.74	21.9
1	2.83	48.13	21.9
0	1.12	57.9	21.9
1	0.67	57.8	22
1	1.81	41.93	22.1
1	0.78	40	22.1
0	0.78	46.24	22.1
1	1.08	22.25	22.1
1	1.11	704	22.1
0	0.63	43.4	22.2
0	1.8	27.46	22.2
1	0.82	59.51	22.2
0	1.36	41.2	22.3
0	0.85	46.13	22.3
1	1.72	39.4	22.4
1	1.01	49.44	22.5
1	0.79	28.1	22.5
0	0.89	53.77	22.6
0	1.21	67.18	22.6
1	0.45	33.6	22.6
0	1.02	38.1	22.6
0	3.04	43.22	22.7
1	0.76	65.42	22.7
1	0.59	27.75	22.7
1	1.88	47.96	22.8
0	0.42	42.88	22.8
0	1.87	44	22.8
1	1.32	36.43	22.8
1	1.07	40.5	22.9
1	0.4	59.71	22.9
0	1.13	52.46	22.9
0	1.44	66.37	22.9
0	1.2	31.38	22.9
0	1.53	41.47	22.9
1	1.13	46.1	23
0	1.12	40.7	23
1	0.71	39.58	23.1
0	1.61	29.49	23.2
0	0.4	44.2	23.2
1	1.07	35.32	23.2
0	0.77	33.51	23.3
1	0.85	28.8	23.3
0	0.75	29.23	23.4
0	1.6	37.85	23.4
0	0.59	32.09	23.4
1	1.25	49.65	23.5
0	0.31	54.65	23.5
1	1.2	36.29	23.5
0	1.71	43.5	23.5
0	1.41	56.95	23.5
0	0.73	49.7	23.7
1	0.77	52.58	23.7
0	1.01	53.33	23.7
0	1.22	41.31	23.7
1	1.09	29.7	23.8
1	1.94	39.4	23.9
0	1.38	102	23.9
0	0.99	48.55	24
0	1.04	42	24
0	0.82	64.9	24
1	1.27	73.8	24.1
0	0.41	33.76	24.2
0	0.92	50	24.3
1	0.57	60.17	24.3
1	0.54	44.35	24.4
0	0.78	41.1	24.4
0	0.34	38.3	24.5
0	0.62	34.68	24.6
0	0.79	42.9	24.6
0	0.87	31.16	24.6
1	0.73	44.73	24.6
1	1.11	26.35	24.7
0	2.11	47	24.7
1	1.68	52.53	24.8
1	0.91	40.72	24.8
0	0.42	55.7	24.9
1	0.74	75.26	24.9
0	0.76	44.03	25
1	2.28	80.31	25
1	1.36	33.39	25
1	0.54	29	25.1
0	0.61	53.94	25.2
1	1.16	46.65	25.2
1	1.39	55.89	25.2
0	1.18	44.6	25.3
1	0.88	62.64	25.3
0	0.77	61.3	25.4
0	0.89	51.08	25.5
1	0.74	40.24	25.5
0	1.25	35.3	25.7
1	0.71	43.9	25.7
0	1.72	42.19	25.7
1	2.57	34.2	25.9
0	0.74	35.8	25.9
0	0.72	40.5	26.1
1	0.83	25.8	26.1
0	0.81	25.88	26.1
1	0.84	44.57	26.2
1	1.2	43.4	26.2
0	0.85	53.7	26.2
1	0.93	35.9	26.2
1	1.44	21.7	26.2
1	2.31	37.43	26.2
1	0.82	41.8	26.3
0	0.34	29.79	26.3
0	0.63	26.13	26.3
1	2	33.7	26.3
1	0.49	45.54	26.3
1	2.6	64.4	26.5
1	0.4	64.55	26.5
1	0.62	51.68	26.6
0	1.11	58.95	26.7
1	1.07	33.2	26.7
1	1.06	26.18	26.9
0	1.61	42	27
0	0.65	44.4	27.1
1	2.21	40.34	27.2
0	0.61	50.2	27.5
0	1	35.7	27.5
0	1.36	51.6	27.6
1	1.03	43.24	27.6
1	0.59	19.16	27.6
0	1.57	34.01	27.7
1	1.4	45.6	27.8
0	0.65	51.08	27.9
1	1.67	40.94	28.1
0	0.81	39.6	28.1
0	0.77	40.94	28.2
0	0.96	54.1	28.5
0	0.92	42.47	28.7
0	0.74	43.8	28.8
0	0.52	27.97	28.9
1	0.68	28.73	29
0	1.1	18.34	29.2
0	0.84	46.04	29.3
1	0.79	19.1	29.3
0	1.68	70.49	29.4
0	0.82	58.03	29.4
1	1.1	34.12	29.5
1	1.84	45.25	29.7
0	1.86	41.7	29.8
0	1.97	47.86	30
0	0.53	28	30
0	1.58	47.1	30.1
0	1.06	43.5	30.4
0	3.09	31.91	30.4
0	0.89	78.37	30.6
0	1.25	44.34	30.7
0	0.72	49.4	30.7
1	2.29	37.13	30.9
1	0.33	45.12	30.9
1	0.86	30.34	31
1	0.99	33.11	31.2
1	0.53	35.4	31.2
0	0.65	43.4	31.4
0	1.44	49.5	31.8
0	0.94	13.5	32.1
1	1.57	50.2	32.4
0	2.29	45.1	32.4
0	0.77	35.26	32.6
0	1.42	42.82	32.8
0	1.14	40.32	33
0	1.56	34.8	33.2
0	0.67	33.95	33.5
1	0.28	33.95	33.7
0	1.13	37.87	34
1	1.07	57.28	34.3
0	0.72	48.85	34.5
1	0.86	34.5	34.7
0	0.98	29.8	35
1	1.03	29.04	35.1
1	0.43	37.3	35.3
0	0.47	53.91	35.4
0	1.45	36.6	36.2
1	0.83	38.14	37.2
0	0.89	32.4	37.5
1	1.17	50.98	37.6
1	0.35	22.86	38.3
0	1.46	53.85	38.6
0	0.81	28.55	39.2
0	1.25	22.6	39.5
0	0.99	57.94	39.8
1	0.6	52.89	40.1
1	0.73	25.67	40.8
0	0.67	37.3	42
1	3.6	56.92	42.9
0	1.73	42.83	44.1
1	1.86	74.6	46.3
1	1.71	32.72	46.9
0	0.25	48.49	47.5
1	1.58	41.6	49.3
0	0.502	27.47	58.6
0	1.31	35.98	61
1	0.59	49.4	69.8
1	0.7	23.75	81.6
