# Supplementary material for: A nomogram combining thoracic CT and tumor markers to predict the malignant grade of pulmonary nodules ≤3 cm in diameter
Source: Front Oncol. 2023 Jun 8;13:1196883. doi: 10.3389/fonc.2023.1196883 (PMC10285407; doi:10.3389/fonc.2023.1196883)
Supplement: Supplementary file 1 [file DataSheet_1.zip › Data and Code/Randomization + comparison between groups/Training vs External.txt]

variables	Group_A	Group_B	p_value
ref	332 (54.5%)	34 (41%)	0.0275868668536689
Outcome	277 (45.5%)	49 (59%)	NA
Age	58.25 ± 10.08	58.52 ± 10.43	0.814567025168131
BMI	25.1 ± 3.35	24.9 ± 2.78	0.795400050831453
Diameter	15.25 ± 6.65	16.85 ± 7.6	0.0927225441682973
CT.number	-401.87 ± 241.44	-407.79 ± 220.51	0.900786174793617
CTR	0.33 ± 0.38	0.34 ± 0.36	0.665907613653368
CEA	3.38 ± 9.39	5.86 ± 17.13	0.264224284227595
CYFRA21	2.36 ± 4.07	2.73 ± 2.06	0.00422338818898384
SCC	1.1 ± 0.77	1.01 ± 0.85	0.00343293234505051
PROGRP	45.51 ± 34.21	39.07 ± 36.94	4.24276253464728e-08
NSE	20.61 ± 7.52	15.39 ± 7.9	2.5007527175499e-12
ref	396 (65%)	42 (50.6%)	0.0148543994652129
Gender	213 (35%)	41 (49.4%)	NA
ref	484 (79.5%)	58 (69.9%)	0.0645675705206386
Smoking	125 (20.5%)	25 (30.1%)	NA
ref	493 (81%)	72 (86.7%)	0.259216180109769
CLD	116 (19%)	11 (13.3%)	NA
ref	365 (59.9%)	54 (65.1%)	0.437356831214476
PF	244 (40.1%)	29 (34.9%)	NA
ref	495 (81.3%)	75 (90.4%)	0.0596926904426709
Cancer	114 (18.7%)	8 (9.6%)	NA
ref	357 (58.6%)	42 (50.6%)	0.204601509931155
CTR_J	252 (41.4%)	41 (49.4%)	NA
ref	497 (81.6%)	62 (74.7%)	0.176879791953069
Cavity	112 (18.4%)	21 (25.3%)	NA
ref	420 (69%)	53 (63.9%)	0.416080492092194
Lobulation	189 (31%)	30 (36.1%)	NA
ref	315 (51.7%)	34 (41%)	0.0850076804085992
Burr	294 (48.3%)	49 (59%)	NA
ref	347 (57%)	42 (50.6%)	0.326837694681128
PT	262 (43%)	41 (49.4%)	NA
ref	452 (74.2%)	70 (84.3%)	0.0611016741261449
VC	157 (25.8%)	13 (15.7%)	NA
ref	256 (42%)	33 (39.8%)	0.782552601484166
CEA_J	353 (58%)	50 (60.2%)	NA
ref	177 (29.1%)	22 (26.5%)	0.164802176121793
Diameter_2vs1	298 (48.9%)	35 (42.2%)	NA
Diameter_3vs1	134 (22%)	26 (31.3%)	NA
ref	166 (27.3%)	21 (25.3%)	0.605624993233614
CT.number_2vs1	190 (31.2%)	28 (33.7%)	NA
CT.number_3vs1	105 (17.2%)	18 (21.7%)	NA
CT.number_4vs1	148 (24.3%)	16 (19.3%)	NA
