# Supplementary material for: A nomogram combining thoracic CT and tumor markers to predict the malignant grade of pulmonary nodules ≤3 cm in diameter
Source: Front Oncol. 2023 Jun 8;13:1196883. doi: 10.3389/fonc.2023.1196883 (PMC10285407; doi:10.3389/fonc.2023.1196883)
Supplement: Supplementary file 1 [file DataSheet_1.zip › Data and Code/Randomization + comparison between groups/Training vs Internal.txt]

variables	Group_A	Group_B	p_value
ref	332 (54.5%)	106 (52.2%)	0.625704256929329
Outcome	277 (45.5%)	97 (47.8%)	NA
Age	58.25 ± 10.08	58.31 ± 11.16	0.853944828380634
BMI	25.1 ± 3.35	25.35 ± 3.37	0.318047562558369
Diameter	15.25 ± 6.65	15.64 ± 6.62	0.398517420614972
CT.number	-401.87 ± 241.44	-369.79 ± 252.19	0.134748344555139
CTR	0.33 ± 0.38	0.38 ± 0.41	0.189255501121751
CEA	3.38 ± 9.39	5.83 ± 30.76	0.96114210034644
CYFRA21	2.36 ± 4.07	2.12 ± 0.99	0.966787852355105
SCC	1.1 ± 0.77	1.1 ± 0.52	0.248093938306269
PROGRP	45.51 ± 34.21	43.64 ± 13.99	0.917576390829068
NSE	20.61 ± 7.52	20.37 ± 6.46	0.941740744359743
ref	396 (65%)	125 (61.6%)	0.422092192714548
Gender	213 (35%)	78 (38.4%)	NA
ref	484 (79.5%)	152 (74.9%)	0.201067882863517
Smoking	125 (20.5%)	51 (25.1%)	NA
ref	493 (81%)	158 (77.8%)	0.387643479990502
CLD	116 (19%)	45 (22.2%)	NA
ref	365 (59.9%)	112 (55.2%)	0.266474205084649
PF	244 (40.1%)	91 (44.8%)	NA
ref	495 (81.3%)	172 (84.7%)	0.314832211828918
Cancer	114 (18.7%)	31 (15.3%)	NA
ref	357 (58.6%)	107 (52.7%)	0.16391418995143
CTR_J	252 (41.4%)	96 (47.3%)	NA
ref	497 (81.6%)	174 (85.7%)	0.218623615299653
Cavity	112 (18.4%)	29 (14.3%)	NA
ref	420 (69%)	135 (66.5%)	0.57118886362868
Lobulation	189 (31%)	68 (33.5%)	NA
ref	315 (51.7%)	113 (55.7%)	0.371966059336706
Spiculation	294 (48.3%)	90 (44.3%)	NA
ref	347 (57%)	114 (56.2%)	0.90234688812768
PT	262 (43%)	89 (43.8%)	NA
ref	452 (74.2%)	145 (71.4%)	0.490940039511001
VC	157 (25.8%)	58 (28.6%)	NA
ref	256 (42%)	89 (43.8%)	0.712212866288073
CEA_J	353 (58%)	114 (56.2%)	NA
ref	177 (29.1%)	52 (25.6%)	0.614523382747166
Diameter_2vs1	298 (48.9%)	106 (52.2%)	NA
Diameter_3vs1	134 (22%)	45 (22.2%)	NA
ref	166 (27.3%)	51 (25.1%)	0.44827030910045
CT.number_2vs1	190 (31.2%)	55 (27.1%)	NA
CT.number_3vs1	105 (17.2%)	38 (18.7%)	NA
CT.number_4vs1	148 (24.3%)	59 (29.1%)	NA
