# Supplementary material for: A nomogram combining thoracic CT and tumor markers to predict the malignant grade of pulmonary nodules ≤3 cm in diameter
Source: Front Oncol. 2023 Jun 8;13:1196883. doi: 10.3389/fonc.2023.1196883 (PMC10285407; doi:10.3389/fonc.2023.1196883)
Supplement: Supplementary file 1 [file DataSheet_1.zip › Data and Code/Training (n=609)/Training.xlsx]

## Sheet: Training
Outcome	Age	Gender	BMI	Smoking	CLD	PF	History_of_Cancer	Diameter	Diameter_M	Diameter_2vs1	Diameter_3vs1	CT.value	CT.value_M	CT.value_2vs1	CT.value_3vs1	CT.value_4vs1	CTR	CTR_J	Cavity	Lobulation	Spiculation	PT	VC	CEA	CEA_J	CYFRA21	SCC	PROGRP	NSE
0	36	0	28.3	0	1	0	0	7	1	0	0	-490.25	2	1	0	0	0.16	0	0	0	0	1	0	4.81	1	19.51	13.4	3.98	2.42
1	60	1	23.5	0	0	0	0	30	3	0	1	-295.92	3	0	1	0	0.65	1	0	1	1	1	0	3.2	1	3.76	0.76	42.55	6.59
0	35	0	23.6	0	0	0	0	6	1	0	0	-706.5	1	0	0	0	0	0	0	0	0	0	0	0.8	0	1.02	0.85	31.3	6.6
0	47	0	21.6	0	1	0	0	14	2	1	0	-684.8	1	0	0	0	0	0	1	0	0	0	0	0.92	0	1.47	0.52	29.5	9.59
1	55	0	35.8	0	1	0	0	16	2	1	0	21.42	4	0	0	1	1	1	0	0	0	0	0	1.68	0	2.11	1.12	36	9.62
1	71	1	23.8	1	1	0	1	20	2	1	0	50.91	4	0	0	1	1	1	0	0	0	0	0	5.04	1	7.38	0.78	30.3	10.1
1	70	0	22.4	0	0	1	0	16	2	1	0	-381.97	3	0	1	0	0.29	1	0	1	1	0	0	2	1	2.38	1.01	51.87	10.3
0	52	0	20.3	0	0	0	0	8.8	1	0	0	-646.59	1	0	0	0	0	0	0	0	0	0	0	0.76	0	1.24	1.11	36.24	10.5
1	75	1	29.8	0	0	0	0	12	2	1	0	-464.66	2	1	0	0	0.24	0	0	0	1	0	1	3.86	1	2.27	0.81	36.3	10.5
1	49	0	24.6	0	0	0	0	26	3	0	1	-512.38	2	1	0	0	0.15	0	0	0	0	1	1	2.67	1	1.09	0.67	23.8	10.6
1	58	1	26.8	1	0	0	0	28	3	0	1	-204.57	3	0	1	0	0.78	1	0	1	1	1	0	0.93	0	1.66	0.72	15	11
1	49	0	24.6	0	0	0	1	12	2	1	0	-421.13	2	1	0	0	0.22	0	0	0	0	0	0	2.18	1	0.53	0.63	17.9	11.1
0	30	0	22.9	0	0	0	0	9.2	1	0	0	-635.59	1	0	0	0	0	0	0	0	0	0	1	2.05	1	1.33	0.8	55	11.2
1	63	1	32	1	1	0	0	20	2	1	0	-285.52	3	0	1	0	0.51	1	0	1	0	1	1	1.68	0	2.95	2.42	65.83	11.3
1	47	0	29.6	0	0	0	0	28	3	0	1	33.25	4	0	0	1	1	1	1	1	1	1	0	3.88	1	1.96	0.4	32.4	11.3
0	74	1	17.8	1	0	0	0	16	2	1	0	-318.98	3	0	1	0	0.33	1	1	1	1	1	0	2.23	1	1.5	1.59	58.44	11.6
1	61	1	24.6	0	1	0	0	23	3	0	1	34.77	4	0	0	1	1	1	0	1	1	1	0	1.48	0	2.18	1.55	38.51	11.7
0	34	0	24	0	0	1	0	9	1	0	0	-655.68	1	0	0	0	0	0	0	0	0	0	1	1.45	0	0.85	1.25	22.4	11.7
1	61	1	28.7	0	0	1	0	15	2	1	0	-504.34	2	1	0	0	0.15	0	0	0	0	0	1	2.11	1	2.5	1.36	37.5	11.7
0	52	1	23.9	0	0	1	0	7.5	1	0	0	-476.66	2	1	0	0	0.17	0	0	0	0	0	0	1.46	0	1.69	0.53	43.5	11.8
1	53	0	25.8	0	0	1	0	13	2	1	0	-93.33	4	0	0	1	0.93	1	0	1	1	1	0	0.76	0	1.87	0.84	30.7	11.9
1	69	0	25.3	0	1	1	0	10	1	0	0	-461.09	2	1	0	0	0.22	0	0	0	1	0	1	1.16	0	1.47	0.58	41	12
0	52	1	26.4	1	0	0	0	9	1	0	0	-551.93	2	1	0	0	0	0	0	0	0	1	0	3.88	1	0.8	0.75	35.06	12.1
0	68	1	21.4	1	1	0	0	13	2	1	0	-693.46	1	0	0	0	0	0	0	0	0	0	0	4.14	1	1.53	1.08	35.7	12.1
0	49	0	23.5	0	0	0	0	7	1	0	0	-587.55	2	1	0	0	0	0	0	0	0	0	0	2.21	1	2.79	0.76	25.3	12.1
1	63	0	23.6	0	0	0	0	30	3	0	1	41.18	4	0	0	1	1	1	1	1	1	1	1	2.99	1	1.75	0.47	57.76	12.3
1	41	0	24.6	0	0	1	0	23	3	0	1	22.93	4	0	0	1	1	1	1	1	1	1	1	1.75	0	1.73	0.96	38.4	12.3
0	54	0	25.5	0	0	0	0	7	1	0	0	-686.11	1	0	0	0	0	0	0	0	1	0	0	0.63	0	1.28	0.53	33.49	12.4
1	78	1	21.6	1	0	1	0	20	2	1	0	17.31	4	0	0	1	1	1	0	1	1	0	0	2.9	1	1.77	0.7	38.31	12.4
0	72	0	24.8	0	0	1	0	11	2	1	0	-701.86	1	0	0	0	0	0	0	0	0	0	0	2.46	1	1.42	0.94	46.8	12.5
1	49	1	25.6	0	0	0	0	19	2	1	0	-302.24	3	0	1	0	0.73	1	0	1	1	1	1	6.82	1	3.89	2.11	108	12.5
0	48	0	29.2	0	0	0	0	9	1	0	0	-703.21	1	0	0	0	0	0	0	0	0	0	0	2.52	1	2.41	0.61	34.4	12.5
1	52	0	28.7	0	0	0	0	25	3	0	1	-128.82	4	0	0	1	0.82	1	0	1	0	1	0	1.26	0	2.2	1.02	63.39	12.7
0	66	0	21.9	0	0	1	0	16	2	1	0	-754.39	1	0	0	0	0	0	0	0	1	1	1	6.32	1	3.01	1.35	52.53	12.7
1	69	1	23.1	0	0	1	0	23	3	0	1	27.49	4	0	0	1	1	1	0	1	1	1	0	2.92	1	2.34	0.72	78	12.8
1	67	1	21.9	0	0	0	0	30	3	0	1	-440.71	2	1	0	0	0.22	0	1	1	1	1	0	1.1	0	1.57	2.27	47.07	12.8
0	34	0	23.6	0	0	1	0	7	1	0	0	-573.31	2	1	0	0	0	0	0	0	0	1	0	1.81	0	1.37	1.43	36.9	12.8
1	56	0	23.1	0	0	1	0	10	1	0	0	-579.45	2	1	0	0	0	0	0	1	0	0	0	0.95	0	1.95	1.16	71.28	12.9
1	44	0	23.2	0	0	1	0	25	3	0	1	-367.26	3	0	1	0	0.28	1	1	1	0	1	1	3.17	1	1.88	1.33	42.49	12.9
0	52	0	23.4	0	0	0	0	10	1	0	0	-672.73	1	0	0	0	0	0	0	0	0	0	0	2.08	1	3.09	1.51	49.09	13
1	57	0	22.8	0	0	1	0	18	2	1	0	28.24	4	0	0	1	1	1	0	1	0	1	0	1.71	0	1.45	1.34	46.7	13
1	51	0	20.3	0	0	1	0	30	3	0	1	41.6	4	0	0	1	1	1	0	1	1	1	0	10.1	1	1.54	0.93	53.24	13
0	60	0	21	0	0	0	1	13	2	1	0	-268.94	3	0	1	0	0.56	1	0	0	1	1	1	3.49	1	2.73	0.98	66.22	13.1
0	67	0	24.9	0	0	0	0	12	2	1	0	-610.35	1	0	0	0	0	0	0	0	0	0	0	2.12	1	2.93	0.77	48.9	13.4
0	56	1	22.5	0	0	0	0	11	2	1	0	-427.29	2	1	0	0	0.21	0	0	0	0	0	1	0.64	0	1.91	1.07	35.1	13.4
0	56	0	28.8	0	0	0	0	12	2	1	0	-662.74	1	0	0	0	0	0	0	0	0	1	0	1.73	0	1.31	0.72	43.8	13.4
1	59	0	24.3	0	0	0	0	30	3	0	1	-122.48	4	0	0	1	0.79	1	0	1	0	1	1	3.63	1	3.75	1.28	58.77	13.4
0	45	0	25	0	0	0	0	8	1	0	0	-678.31	1	0	0	0	0	0	0	0	0	1	1	1.32	0	1.56	1.31	58.48	13.4
1	45	0	23.9	0	0	0	0	24	3	0	1	-496.57	2	1	0	0	0.18	0	0	1	1	1	1	1.49	0	0.84	0.92	22.86	13.5
0	36	0	22.5	0	0	0	0	8.8	1	0	0	-534.05	2	1	0	0	0	0	0	0	1	1	0	1.28	0	2.04	0.92	54.95	13.5
0	57	0	30.4	0	0	1	0	9	1	0	0	-436.13	2	1	0	0	0.21	0	1	0	0	1	0	1.54	0	1.41	0.73	46.4	13.6
0	41	0	25.2	0	0	0	0	16	2	1	0	-623.25	1	0	0	0	0	0	0	0	0	0	0	0.58	0	2.16	2.15	51.06	13.6
0	36	0	20.8	0	0	0	0	5.5	1	0	0	-532.83	2	1	0	0	0	0	0	0	0	0	0	0.8	0	1.76	0.52	25.1	13.6
1	59	0	25.3	0	0	1	0	16	2	1	0	-64.84	4	0	0	1	0.88	1	1	0	0	1	1	1.06	0	1.48	0.35	39.1	13.7
0	63	1	24.2	1	1	1	0	15	2	1	0	-412.89	2	1	0	0	0.25	0	0	0	1	1	0	6	1	4.23	0.93	49.92	13.7
0	29	0	23.9	0	0	1	1	7	1	0	0	-642.05	1	0	0	0	0	0	0	0	0	0	0	0.84	0	1.16	1.24	29.83	13.7
1	53	0	30.4	0	0	1	1	26	3	0	1	-411.16	2	1	0	0	0.29	1	0	1	1	1	0	3.81	1	2.1	0.78	23.6	13.8
0	37	0	25.1	0	0	0	1	16	2	1	0	-613.59	1	0	0	0	0	0	0	0	0	0	1	2.31	1	1.11	0.77	31.6	13.8
0	58	1	25.8	1	1	1	0	16	2	1	0	-709.54	1	0	0	0	0	0	0	0	0	0	0	3.12	1	1.57	0.71	35.7	13.8
1	64	0	25.9	1	1	1	1	30	3	0	1	-324.86	3	0	1	0	0.37	1	1	1	0	0	0	2.52	1	2.13	0.79	40.99	13.8
0	50	1	21.6	0	0	0	0	10	1	0	0	-759.02	1	0	0	0	0	0	0	0	0	0	0	2.15	1	1.34	1.72	44.83	13.8
0	39	0	22.8	0	0	0	0	16	2	1	0	-522.53	2	1	0	0	0	0	0	0	0	0	1	0.99	0	0.97	1.21	28.1	13.8
1	55	0	25.2	0	0	0	1	14	2	1	0	-409.88	2	1	0	0	0.33	1	1	1	0	0	0	2.34	1	1.52	1.41	52.63	13.9
0	40	0	30.4	0	0	1	0	15	2	1	0	-178.58	4	0	0	1	0.86	1	0	1	0	0	0	0.92	0	2.02	1.21	33.62	13.9
0	71	0	29	0	0	0	0	8.6	1	0	0	-540.1	2	1	0	0	0	0	0	0	0	0	0	3.11	1	3.15	2.59	61.72	13.9
0	51	1	23.4	0	0	0	0	6	1	0	0	-626.63	1	0	0	0	0	0	0	0	0	0	0	0.83	0	1.43	1.22	64.9	14
0	59	0	26.1	0	0	0	0	7	1	0	0	-685.18	1	0	0	0	0	0	0	0	0	0	0	3.57	1	2.63	0.49	56.6	14
0	65	1	25	0	0	0	0	14.7	2	1	0	-542.36	2	1	0	0	0	0	0	1	1	0	0	1.45	0	1.57	2.06	96.8	14
1	56	0	32.8	0	0	0	0	24	3	0	1	-148.42	4	0	0	1	0.85	1	0	1	1	1	0	8.31	1	2.19	0.49	29.07	14
0	48	0	27.3	0	0	0	0	6	1	0	0	-576.84	2	1	0	0	0	0	0	0	0	0	0	1.54	0	1.08	0.81	36.46	14
1	58	0	29.6	0	0	1	0	10	1	0	0	-593.43	2	1	0	0	0	0	0	0	0	0	0	2.77	1	2.22	1.29	55	14
1	72	0	23.5	1	0	0	0	25	3	0	1	-177.88	4	0	0	1	0.77	1	0	1	1	1	1	2.05	1	1.16	0.33	36.5	14.1
0	73	0	21.5	0	1	0	0	19	2	1	0	-446.79	2	1	0	0	0.25	0	0	1	1	0	0	5.52	1	1.47	0.81	72.4	14.1
0	50	1	22.8	0	0	1	1	11	2	1	0	-482.44	2	1	0	0	0.15	0	0	1	0	0	1	2.14	1	1.54	1.11	25.71	14.1
0	58	0	24.3	0	0	0	1	8	1	0	0	-589.13	2	1	0	0	0	0	0	0	1	1	0	1.14	0	3.91	0.59	63.9	14.1
1	66	0	29.4	0	0	1	1	20	2	1	0	-352.73	3	0	1	0	0.36	1	1	1	0	0	0	2.29	1	1.87	1.44	46.5	14.2
0	56	0	20.4	0	0	1	0	7.3	1	0	0	-567.39	2	1	0	0	0.06	0	0	0	0	0	0	1.38	0	1.32	0.74	40	14.3
1	75	0	29	0	0	0	0	20	2	1	0	-372.47	3	0	1	0	0.26	0	0	0	1	1	0	2.72	1	3.71	0.84	67	14.3
1	61	0	25.4	0	1	1	1	11	2	1	0	-291.38	3	0	1	0	0.36	1	0	0	1	0	0	2.42	1	1.84	0.72	56.3	14.3
1	65	0	26.8	0	1	1	0	11	2	1	0	-302.52	3	0	1	0	0.62	1	0	0	1	0	1	0.35	0	1.24	0.7	26.7	14.3
0	65	1	22.7	1	0	0	0	15	2	1	0	-521.93	2	1	0	0	0	0	1	1	1	1	0	3.12	1	6.06	1.78	43	14.3
1	64	0	25.6	0	0	0	0	29	3	0	1	-147.14	4	0	0	1	0.76	1	0	1	0	1	0	5.3	1	0.65	0.33	17.4	14.3
1	76	1	24.9	1	1	1	0	18	2	1	0	17.96	4	0	0	1	1	1	1	0	1	0	1	1.82	0	1.53	1.13	25	14.4
1	64	0	22.8	0	0	0	1	18	2	1	0	-198.9	4	0	0	1	0.79	1	0	0	1	0	1	8.29	1	2.32	1.13	52.99	14.5
0	48	0	24.2	0	0	1	0	10	1	0	0	-634.65	1	0	0	0	0	0	0	0	0	0	0	2.27	1	1.8	0.85	34.9	14.5
1	59	1	22.8	1	1	1	0	20	2	1	0	-15.85	4	0	0	1	1	1	0	0	1	1	0	10.7	1	2.86	1.81	28.36	14.5
0	47	1	26.1	0	0	0	0	11	2	1	0	-119.86	4	0	0	1	0.79	1	0	1	0	0	0	2.21	1	1.52	0.6	31.04	14.6
1	45	0	24.8	0	0	1	0	24	3	0	1	22.29	4	0	0	1	1	1	0	0	0	0	0	3.22	1	1.27	1.13	17.7	14.6
1	63	1	31.2	0	0	0	0	30	3	0	1	42.21	4	0	0	1	1	1	0	1	1	1	1	5.67	1	1.82	3.27	36.59	14.7
0	55	1	29.4	0	0	0	0	7.5	1	0	0	-681.31	1	0	0	0	0	0	0	0	0	0	0	1.61	0	0.84	0.81	31.2	14.7
1	45	0	21	0	0	0	0	13	2	1	0	-408.81	2	1	0	0	0.22	0	0	1	0	0	1	2.19	1	1.96	0.62	45.67	14.7
1	63	1	23.5	0	0	1	0	12	2	1	0	-276.06	3	0	1	0	0.74	1	0	1	1	0	1	14.9	1	2.73	0.48	56.27	14.7
0	66	0	25.5	0	0	0	0	14	2	1	0	-618.55	1	0	0	0	0	0	0	0	1	0	0	1.76	0	2.15	0.58	33.48	14.8
0	48	1	26.4	0	0	0	0	10.8	2	1	0	-750.48	1	0	0	0	0	0	1	0	1	0	0	0.47	0	1.84	1.35	35	14.8
0	61	1	28.2	1	0	1	0	15	2	1	0	-690.36	1	0	0	0	0	0	0	0	1	0	0	4.02	1	3.15	2.71	41.98	14.8
0	68	0	24.6	0	1	1	0	25	3	0	1	-608.71	1	0	0	0	0	0	0	0	0	1	0	1.63	0	3.33	1.48	52.53	14.9
0	64	0	21.9	0	0	0	0	6.8	1	0	0	-670.38	1	0	0	0	0	0	0	0	0	0	0	2.31	1	1.22	0.73	44.9	14.9
0	71	1	26.6	1	0	0	0	13	2	1	0	-605.05	1	0	0	0	0	0	0	0	0	0	1	4.82	1	5.51	1.14	70.63	15
1	67	0	36.6	0	0	0	0	14	2	1	0	-90.04	4	0	0	1	0.91	1	0	0	0	0	0	0.73	0	1.82	1.81	42	15
0	52	0	24.9	0	0	0	0	10	1	0	0	-517.73	2	1	0	0	0	0	0	1	1	0	0	1.77	0	1.82	0.73	51.88	15
0	55	0	22.4	0	0	0	0	30	3	0	1	-434.42	2	1	0	0	0.23	0	0	0	1	1	0	1.58	0	3.58	0.83	39.02	15
0	46	0	23	0	0	1	1	14	2	1	0	-564.83	2	1	0	0	0.11	0	1	1	1	0	0	0.57	0	1.99	1.28	42.92	15
1	59	0	24.8	0	0	0	0	28	3	0	1	-641.03	1	0	0	0	0	0	0	0	1	0	0	2.89	1	2.44	0.64	41	15.1
1	65	0	26.4	0	0	1	1	14	2	1	0	-554.62	2	1	0	0	0	0	0	0	1	0	1	1.21	0	2.28	0.47	50.1	15.1
1	63	0	20.6	0	0	1	1	28	3	0	1	25.32	4	0	0	1	1	1	1	1	1	1	0	1.91	0	1.54	0.67	31.9	15.1
0	68	0	33.6	0	0	1	1	19	2	1	0	-622.72	1	0	0	0	0	0	0	0	0	0	0	1.59	0	1.49	0.47	48.3	15.1
0	64	1	26.1	0	0	0	0	17	2	1	0	-540.94	2	1	0	0	0	0	0	0	0	1	1	2.34	1	1.78	0.74	49.58	15.1
0	40	0	24.6	0	0	1	0	6.5	1	0	0	-678.56	1	0	0	0	0	0	0	0	0	0	0	1.08	0	1.55	0.69	30.2	15.1
0	63	0	24	0	1	0	0	11	2	1	0	-653.12	1	0	0	0	0	0	0	1	0	0	1	3.18	1	1.79	1.07	54.55	15.2
1	61	0	26	0	0	0	0	13	2	1	0	-193.96	4	0	0	1	0.79	1	0	1	0	0	0	2.92	1	1.94	1.01	36.6	15.2
1	63	0	19.5	0	0	1	1	28	3	0	1	11.91	4	0	0	1	1	1	0	0	1	1	1	102	1	2.25	0.56	39.09	15.2
0	45	0	20.2	0	0	0	0	12	2	1	0	-407.34	2	1	0	0	0.27	1	1	0	0	0	0	1.01	0	0.75	1.45	34.8	15.2
0	69	0	21.4	0	0	0	0	10	1	0	0	-548.46	2	1	0	0	0	0	0	0	0	0	0	1.7	0	0.97	0.72	62.8	15.3
0	53	0	24.8	0	0	1	0	22	3	0	1	-781.84	1	0	0	0	0	0	1	1	0	0	0	2.05	1	1.11	0.95	28.25	15.3
0	54	0	19.9	0	0	0	0	15	2	1	0	-452.81	2	1	0	0	0.24	0	0	1	0	1	1	1.14	0	1.37	0.5	51.45	15.3
1	60	1	21.5	1	1	0	0	18	2	1	0	43.16	4	0	0	1	1	1	0	1	1	0	1	2.02	1	1.62	1.34	35.7	15.3
0	56	0	18.7	0	0	0	0	8	1	0	0	-606.85	1	0	0	0	0	0	0	1	0	0	0	1.21	0	2.66	0.86	46.81	15.3
0	59	1	26.6	0	0	0	0	11	2	1	0	-669.03	1	0	0	0	0	0	0	0	0	0	0	3	1	1.16	1.85	58.2	15.3
1	58	0	29	0	0	1	0	10	1	0	0	-425.67	2	1	0	0	0.27	1	0	0	0	1	0	2.03	1	1.28	1.02	38.81	15.4
1	68	0	30.5	0	0	0	0	28	3	0	1	20.58	4	0	0	1	1	1	0	1	1	1	0	5.26	1	2.25	0.55	54.56	15.4
0	39	0	21.5	0	0	0	1	9	1	0	0	-710.74	1	0	0	0	0	0	1	0	0	0	0	1.06	0	1.54	1.26	34.7	15.4
0	40	0	24.8	0	0	0	0	7	1	0	0	-654.76	1	0	0	0	0	0	0	0	0	0	0	0.4	0	2.6	1.61	23.8	15.5
1	53	0	24.3	0	0	0	0	13	2	1	0	-531.47	2	1	0	0	0	0	1	0	1	0	0	1.11	0	2.09	0.48	34.5	15.5
0	58	0	25.1	0	0	1	1	23	3	0	1	-423.81	2	1	0	0	0.26	0	1	0	1	0	1	1.32	0	2	0.46	48.73	15.5
0	48	0	23.2	0	0	1	0	10	1	0	0	-711.5	1	0	0	0	0	0	0	0	1	0	0	1.82	0	2.05	0.54	27.36	15.5
0	41	0	22.4	0	0	1	0	15	2	1	0	-713.08	1	0	0	0	0	0	0	0	0	0	0	0.38	0	1.66	0.69	34.4	15.5
0	66	0	21.4	0	0	0	0	27	3	0	1	-275.85	3	0	1	0	0.58	1	1	0	1	1	0	1.6	0	1.66	0.47	41.7	15.6
0	45	0	22.8	0	0	1	0	29	3	0	1	-425.83	2	1	0	0	0.25	0	0	0	0	1	0	2.16	1	1.67	0.98	29.9	15.6
0	54	0	26.7	0	0	1	0	21	3	0	1	-379.31	3	0	1	0	0.21	0	0	1	1	0	0	2.97	1	1.49	0.49	80.05	15.6
0	55	0	20.4	0	0	1	1	12	2	1	0	-653.53	1	0	0	0	0	0	0	0	0	1	0	4.65	1	1.99	0.62	70.42	15.6
1	45	0	22.7	0	0	0	0	15	2	1	0	-457.05	2	1	0	0	0.21	0	0	1	1	1	0	1.03	0	2.18	1.8	27.2	15.6
0	55	0	26.8	0	0	1	0	18	2	1	0	-702.26	1	0	0	0	0	0	0	0	1	0	0	2.13	1	2.03	0.81	45.82	15.7
1	70	0	23.4	0	0	0	1	13	2	1	0	-318.21	3	0	1	0	0.73	1	0	0	1	0	0	2.7	1	2.48	1.28	48.3	15.7
0	66	1	28.3	1	0	1	0	10	1	0	0	-634.91	1	0	0	0	0	0	0	0	1	0	1	3.22	1	2.08	1.43	41.09	15.7
0	52	0	26.1	0	0	0	0	7	1	0	0	-585.37	2	1	0	0	0	0	0	0	1	0	0	1.59	0	2.21	0.75	47.28	15.7
0	58	0	20.8	0	0	0	0	5	1	0	0	-651.84	1	0	0	0	0	0	0	0	1	0	0	2.44	1	1.74	1.53	68.8	15.7
0	64	0	25.7	0	0	0	0	29	3	0	1	-181.88	4	0	0	1	0.82	1	1	0	1	1	0	1.31	0	1.82	0.8	41.3	15.7
0	41	0	32	0	0	0	0	8	1	0	0	-655.81	1	0	0	0	0	0	0	0	0	0	0	1.91	0	1.16	1.5	33.56	15.7
1	40	1	28.2	1	0	1	0	15	2	1	0	-18.35	4	0	0	1	0.98	1	0	1	1	1	1	1.75	0	1.99	1.41	48.7	15.8
1	52	1	20	0	0	1	0	30	3	0	1	-527.69	2	1	0	0	0.18	0	1	0	0	1	0	7.29	1	4.4	1.2	62.25	15.8
1	56	1	27.4	0	0	0	0	23	3	0	1	36.28	4	0	0	1	1	1	0	1	1	0	0	4.19	1	1.5	1.02	27.29	15.8
1	50	0	25.3	0	0	0	1	8	1	0	0	-402.84	2	1	0	0	0	0	0	0	0	0	1	1.33	0	2.41	1.3	27.2	15.8
0	51	0	21.8	0	0	1	0	11	2	1	0	-614.55	1	0	0	0	0	0	0	0	0	0	0	0.62	0	2.38	0.79	43.4	15.8
0	55	0	19.8	0	0	1	0	9	1	0	0	-614.35	1	0	0	0	0	0	0	0	0	0	0	2.78	1	1.54	1.16	56.34	15.8
1	69	0	25.9	0	1	1	0	13	2	1	0	-371.72	3	0	1	0	0.24	0	0	0	0	0	0	2.4	1	3.85	0.78	61.4	15.8
1	58	1	26.5	1	1	0	0	18	2	1	0	-428.54	2	1	0	0	0.2	0	0	0	1	0	0	2.54	1	0.73	1.71	33.6	15.8
0	41	0	25.3	0	0	0	0	7	1	0	0	-628.63	1	0	0	0	0	0	0	0	0	0	0	1.3	0	1.37	1.95	35.38	15.8
0	57	0	21.9	0	0	0	0	12	2	1	0	-606.85	1	0	0	0	0	0	0	0	0	0	0	1.11	0	2.12	0.73	56.3	15.9
1	65	1	26.1	1	0	0	1	10	1	0	0	-509.56	2	1	0	0	0	0	0	0	0	0	0	2.19	1	2.45	1.61	28.04	15.9
1	52	0	24.7	0	0	0	1	15	2	1	0	32.18	4	0	0	1	1	1	1	1	1	1	0	1.98	1	1.86	0.71	29.63	15.9
0	54	1	24	0	0	0	0	17	2	1	0	-552.02	2	1	0	0	0	0	0	0	0	0	1	3.95	1	2.28	1.14	53.54	16
0	58	0	21.1	0	0	1	0	18	2	1	0	17.26	4	0	0	1	1	1	0	1	1	1	0	1.24	0	0.58	0.79	23.08	16
0	65	0	23.5	0	1	0	0	15	2	1	0	-152.05	4	0	0	1	0.83	1	1	1	0	1	0	0.88	0	1.37	0.49	20.28	16
1	64	0	21.8	0	1	1	0	15	2	1	0	11.54	4	0	0	1	1	1	0	1	0	0	0	2.01	1	2.94	0.58	46.6	16
0	48	0	23.5	0	0	0	0	8	1	0	0	-521.67	2	1	0	0	0	0	0	1	0	0	0	1.35	0	2.08	1.16	57	16
0	67	1	27.9	1	0	1	0	13	2	1	0	-626.36	1	0	0	0	0	0	1	0	0	0	0	3.53	1	1.67	1.3	34.95	16
1	66	0	23.5	0	1	1	0	22	3	0	1	32.26	4	0	0	1	1	1	1	1	1	1	1	13.3	1	2.24	0.82	33.4	16
1	52	0	26.5	0	0	0	0	13	2	1	0	-208.39	3	0	1	0	0.57	1	0	0	1	1	0	2.36	1	1.97	1	33.43	16
1	55	0	24.9	0	0	0	0	19	2	1	0	-102.77	4	0	0	1	0.85	1	0	0	0	1	1	1.23	0	1.25	0.69	31.82	16.1
0	53	0	21.9	0	0	0	0	10	1	0	0	-666.49	1	0	0	0	0	0	0	1	0	0	0	0.96	0	0.6	0.58	38.9	16.1
0	70	1	22.3	1	0	0	0	13	2	1	0	-438.34	2	1	0	0	0.24	0	1	0	1	0	0	3.18	1	1.53	1.93	51.2	16.1
1	63	0	26.2	0	1	1	0	19	2	1	0	-370.56	3	0	1	0	0.32	1	0	0	0	1	1	2.08	1	2.51	0.92	42.8	16.1
0	53	0	25.6	0	0	0	0	10	1	0	0	-706.98	1	0	0	0	0	0	0	0	0	0	1	1.67	0	2.01	0.92	55.2	16.1
1	54	0	27.8	0	0	0	0	25	3	0	1	-297.7	3	0	1	0	0.51	1	0	0	1	0	0	1.47	0	1.13	1	37.3	16.2
1	57	1	23.7	1	0	0	1	15	2	1	0	-131.55	4	0	0	1	0.81	1	0	1	0	1	0	2.87	1	2.05	3.47	72.99	16.2
1	56	1	26.4	0	0	0	1	17	2	1	0	-307.95	3	0	1	0	0.74	1	1	1	1	1	0	2	1	3.24	1.08	61.61	16.2
0	51	1	20.8	1	0	1	0	11	2	1	0	-602.11	1	0	0	0	0	0	0	0	0	1	1	5.88	1	1.26	0.49	40	16.2
1	49	1	26	0	0	0	0	14	2	1	0	-285.43	3	0	1	0	0.51	1	1	0	0	1	1	2.34	1	1.85	0.8	65.8	16.2
0	68	0	22.2	0	0	0	0	20	2	1	0	-619.22	1	0	0	0	0	0	1	0	1	0	0	2.69	1	1.77	0.46	52.13	16.2
1	63	0	22.2	0	0	0	0	17	2	1	0	-385.55	3	0	1	0	0	0	0	0	1	0	1	3.72	1	2	0.32	49.79	16.2
0	63	0	25.2	0	0	0	0	7	1	0	0	-609.81	1	0	0	0	0	0	0	0	1	0	1	2.69	1	1.12	0.66	40.69	16.3
1	48	0	25.8	0	0	1	0	6	1	0	0	-435.51	2	1	0	0	0.24	0	1	0	1	1	0	1.23	0	1.08	1.12	41.96	16.3
0	63	0	25.9	0	0	0	0	7	1	0	0	-650.21	1	0	0	0	0	0	0	0	1	0	0	2.43	1	3.04	1	39.86	16.4
1	73	0	22.7	0	0	0	1	30	3	0	1	-298.28	3	0	1	0	0.44	1	1	1	0	0	0	2.46	1	4.14	3.87	43.07	16.4
0	44	0	21.7	0	0	1	0	9	1	0	0	-621.94	1	0	0	0	0	0	0	0	0	1	0	1.69	0	1.67	1.25	36.6	16.4
0	53	0	25.7	0	0	1	1	10	1	0	0	-653.75	1	0	0	0	0	0	0	0	0	1	0	2.66	1	1.36	0.41	40.69	16.4
1	69	0	32	0	0	0	1	15	2	1	0	-489.95	2	1	0	0	0.19	0	0	0	1	1	0	1.6	0	2.26	0.65	29.6	16.5
0	66	0	28.8	0	0	0	0	10	1	0	0	-175.49	4	0	0	1	0.77	1	0	0	1	1	0	0.77	0	1.42	0.91	38.59	16.5
0	39	1	25.5	0	0	1	0	7	1	0	0	-531.32	2	1	0	0	0	0	1	0	1	0	0	3.31	1	1.44	1.17	43.6	16.5
1	67	0	26	0	0	1	0	10	1	0	0	-555.43	2	1	0	0	0.11	0	0	0	1	1	0	2.35	1	1.4	0.81	27.2	16.6
1	64	0	24	0	0	0	0	12	2	1	0	-660.96	1	0	0	0	0	0	0	0	0	0	0	2.84	1	1.3	0.84	47.3	16.6
0	61	0	24	0	0	0	0	7	1	0	0	-369.83	3	0	1	0	0	0	0	0	0	1	1	0.99	0	2.95	0.99	45.34	16.6
1	73	0	25.7	0	0	0	0	21	3	0	1	-192.34	4	0	0	1	0.83	1	0	1	1	1	0	1.98	1	1.38	0.46	98.12	16.6
0	49	1	27	0	0	0	0	11	2	1	0	-679.14	1	0	0	0	0	0	0	0	0	0	0	1.02	0	5.32	1.05	37.9	16.6
0	35	0	29.6	0	0	1	0	9	1	0	0	-557.12	2	1	0	0	0	0	0	0	0	0	1	0.95	0	1.83	1.52	46.3	16.6
0	62	0	27.3	0	0	0	0	26	3	0	1	-212.26	3	0	1	0	0.62	1	0	1	1	1	1	1.33	0	0.83	0.46	39.7	16.6
0	70	0	20.6	0	0	1	0	17	2	1	0	-523.85	2	1	0	0	0.2	0	0	0	1	1	0	2.13	1	1.42	0.85	47.8	16.7
0	49	0	23.9	0	0	0	0	10	1	0	0	-715.07	1	0	0	0	0	0	0	0	0	0	0	1.19	0	2.12	0.88	62.1	16.7
0	48	0	20.6	0	0	0	0	12	2	1	0	-520.26	2	1	0	0	0	0	0	0	1	1	0	0.73	0	1.5	0.9	43.69	16.7
0	49	0	24.9	0	1	0	0	11	2	1	0	-16.92	4	0	0	1	1	1	0	0	1	0	0	1.39	0	1.54	0.92	46.36	16.7
1	51	1	25.9	0	0	1	0	30	3	0	1	20.84	4	0	0	1	1	1	0	1	1	1	0	3.97	1	2.67	1.41	48.59	16.7
0	46	0	23.7	0	0	0	0	7.5	1	0	0	-742.05	1	0	0	0	0	0	0	0	1	0	1	1.07	0	1.37	0.85	28.29	16.7
0	47	0	23.3	0	0	0	0	10	1	0	0	-560.84	2	1	0	0	0	0	0	0	0	0	0	0.4	0	1.68	0.78	28.1	16.8
0	45	0	25.7	0	0	0	0	23	3	0	1	-437.2	2	1	0	0	0	0	0	0	0	0	1	1.09	0	97	1.06	25.9	16.8
1	61	1	23.3	1	0	1	0	26	3	0	1	37.86	4	0	0	1	1	1	1	1	1	1	1	10.3	1	1.33	1.16	45.6	16.8
1	57	0	27.8	0	0	1	0	16	2	1	0	45.11	4	0	0	1	1	1	0	1	0	0	0	4.38	1	2.38	1.06	30.02	16.8
1	54	0	26.6	0	0	0	0	16	2	1	0	23.96	4	0	0	1	1	1	0	1	1	0	0	2.39	1	1.26	1.33	30.3	16.8
1	63	0	23.8	0	0	0	0	13	2	1	0	-240.91	3	0	1	0	0.62	1	0	1	1	0	1	1.77	0	1.22	0.97	62.1	16.8
0	49	0	23.6	0	0	0	1	7	1	0	0	-602.89	1	0	0	0	0	0	0	0	0	0	0	3.04	1	1.55	1.45	49.8	16.8
0	58	0	23.8	0	0	0	1	9	1	0	0	-657.12	1	0	0	0	0	0	0	0	0	0	0	2.91	1	1.15	0.62	69.9	16.8
1	46	0	23.5	0	0	0	0	7	1	0	0	-577.91	2	1	0	0	0	0	0	0	1	0	1	1.43	0	1.23	1.06	47.1	16.9
1	56	1	26.5	0	0	1	0	24	3	0	1	-472.98	2	1	0	0	0.24	0	0	1	1	1	0	4.15	1	2.23	1.21	35.6	16.9
0	58	0	23.7	0	0	0	0	8.3	1	0	0	-658.81	1	0	0	0	0	0	0	0	0	0	0	1.07	0	1.14	0.95	44.65	16.9
1	65	1	27.8	1	1	1	0	22	3	0	1	-172.7	4	0	0	1	0.38	1	0	1	1	1	0	3.35	1	2.07	1.7	55	16.9
0	55	0	34.1	0	0	1	0	12	2	1	0	-439.39	2	1	0	0	0.21	0	0	1	1	1	0	0.76	0	1.17	0.81	24.9	16.9
1	36	0	26.3	0	0	1	0	16	2	1	0	-267.68	3	0	1	0	0.46	1	1	0	1	0	0	0.71	0	1.7	0.91	24.88	16.9
0	51	0	21.8	0	0	0	1	13	2	1	0	-301.84	3	0	1	0	0.38	1	0	0	1	1	0	2.27	1	2.84	1.27	48.34	17
0	61	1	34.5	0	1	0	0	9	1	0	0	-668.74	1	0	0	0	0	0	0	0	1	0	0	2.62	1	2.03	1.02	46.78	17
1	76	0	22.2	0	0	1	0	30	3	0	1	41.33	4	0	0	1	1	1	0	1	1	1	0	7.33	1	7.28	0.61	81.2	17
0	41	0	24.1	1	0	0	0	12	2	1	0	-647.65	1	0	0	0	0	0	0	0	0	0	0	1.04	0	1.04	0.46	36.88	17
0	51	0	22.8	0	0	0	0	8	1	0	0	-526.95	2	1	0	0	0	0	0	0	0	0	0	1.24	0	2.04	1.24	47.05	17
0	36	0	18.8	0	0	0	0	8	1	0	0	-542.85	2	1	0	0	0	0	0	0	1	1	0	1.03	0	0.95	1.26	37.12	17
0	66	0	28.3	0	0	0	0	10	1	0	0	-591.81	2	1	0	0	0	0	0	0	1	0	0	2.47	1	1.56	0.85	40.5	17
0	61	0	20.9	0	0	1	0	10	1	0	0	-542.8	2	1	0	0	0	0	0	0	0	0	1	1.57	0	3.69	0.56	43.5	17.1
0	58	0	25.2	0	0	0	0	8	1	0	0	-558.72	2	1	0	0	0	0	0	0	0	1	0	0.54	0	2.53	0.85	47.4	17.1
0	42	0	19.7	0	0	0	0	10.5	2	1	0	-654.05	1	0	0	0	0	0	0	0	0	0	1	0.61	0	2.21	0.88	37.76	17.1
0	56	0	22.4	0	0	1	0	17	2	1	0	-625.42	1	0	0	0	0	0	1	0	0	0	1	1.51	0	1.63	0.79	38.5	17.1
1	63	0	21.2	0	0	0	0	15	2	1	0	-571.64	2	1	0	0	0.11	0	0	0	0	1	0	1.11	0	1.61	0.77	43.6	17.1
1	57	0	24.8	0	0	0	0	28	3	0	1	38.12	4	0	0	1	1	1	1	1	1	1	0	1.5	0	1.28	0.69	52.52	17.1
1	62	1	27.9	0	0	0	0	6	1	0	0	-678.31	1	0	0	0	0	0	0	1	1	0	0	1.71	0	1.69	1.47	45	17.1
0	62	1	22	1	0	0	0	13	2	1	0	-618.28	1	0	0	0	0	0	0	0	1	0	0	3.16	1	2.03	2.21	50.25	17.1
0	46	0	23.5	0	0	0	0	9	1	0	0	-733.27	1	0	0	0	0	0	0	0	0	0	0	2.45	1	1.37	1.33	26.93	17.1
1	68	1	19.1	1	1	0	1	27	3	0	1	36.92	4	0	0	1	1	1	0	1	1	0	0	3.63	1	3.63	3.73	33.9	17.2
1	65	0	31.2	0	0	1	0	12	2	1	0	-112.51	4	0	0	1	0.76	1	0	1	1	1	1	2.02	1	1.72	1.36	37.57	17.2
1	46	0	23.3	0	0	0	0	16	2	1	0	-442.18	2	1	0	0	0.24	0	0	0	0	0	1	1.5	0	1.95	1.75	32.49	17.2
0	67	1	25	1	0	1	0	20	2	1	0	-581.93	2	1	0	0	0	0	1	0	1	0	0	3.05	1	2.31	1.48	39.7	17.3
0	44	0	26.9	0	0	0	0	8	1	0	0	-583.14	2	1	0	0	0	0	0	0	0	0	0	0.62	0	1.17	1.36	53.8	17.3
0	67	0	28.2	0	0	1	0	18	2	1	0	-609.35	1	0	0	0	0	0	0	0	1	0	0	3.48	1	2.98	0.79	58.16	17.3
0	55	0	19.1	0	0	0	0	8	1	0	0	-622.41	1	0	0	0	0	0	0	0	0	0	0	3.11	1	1.53	0.31	25.3	17.4
0	56	0	24.1	0	0	0	0	7	1	0	0	-709.36	1	0	0	0	0	0	1	0	1	0	0	1.06	0	1.04	0.69	25.02	17.5
1	59	1	28.3	0	0	0	0	19	2	1	0	33.17	4	0	0	1	1	1	1	1	1	1	0	1.75	0	3.91	2.97	36.58	17.5
0	31	0	24	0	0	0	0	9.6	1	0	0	-529.51	2	1	0	0	0	0	0	0	0	0	0	1.65	0	1.44	0.69	26.5	17.5
1	55	1	25.7	0	0	0	0	20	2	1	0	-563.23	2	1	0	0	0	0	1	0	0	1	0	2.25	1	1.35	1.23	33.7	17.6
1	57	0	26	0	0	1	0	10	1	0	0	-565.44	2	1	0	0	0	0	0	0	0	1	0	1.95	0	1.49	0.61	28.3	17.6
0	67	1	27.7	1	1	0	0	30	3	0	1	-242.36	3	0	1	0	0.74	1	0	0	1	1	0	1.98	1	0.77	0.65	30.6	17.6
0	70	0	29.5	0	0	0	1	25	3	0	1	-567.64	2	1	0	0	0	0	0	1	1	0	0	1.93	0	1.37	0.73	37.23	17.6
1	56	0	25.7	0	0	0	0	20	2	1	0	-378.52	3	0	1	0	0.34	1	0	1	1	0	0	2.24	1	1.08	0.48	27.37	17.6
0	53	0	21.4	0	0	0	0	25	3	0	1	-442.39	2	1	0	0	0.22	0	0	1	0	0	0	6	1	2.7	1.35	57.4	17.7
0	56	0	23.8	0	1	0	0	11	2	1	0	-751.35	1	0	0	0	0	0	0	0	1	1	0	2.13	1	1.54	0.82	30.15	17.7
0	69	0	26.2	0	0	1	0	18	2	1	0	-356.2	3	0	1	0	0.35	1	0	1	0	0	1	2.63	1	2.38	0.38	37.8	17.7
0	58	1	24.8	1	0	0	0	10	1	0	0	-443.12	2	1	0	0	0.22	0	0	0	1	0	0	2.63	1	2.42	0.56	47.61	17.7
0	37	0	22.4	0	0	0	0	7	1	0	0	-611.36	1	0	0	0	0	0	0	0	0	0	0	1.7	0	1.44	1.08	41.2	17.7
1	51	0	22.9	0	0	0	0	13	2	1	0	-542.02	2	1	0	0	0	0	0	1	0	1	0	0.98	0	1.03	0.35	30.6	17.8
0	61	1	24.4	0	1	1	0	12	2	1	0	-527.58	2	1	0	0	0	0	0	0	1	0	1	0.63	0	2.04	1.24	45.5	17.8
0	71	0	20.7	0	0	0	0	16	2	1	0	-564.79	2	1	0	0	0	0	0	0	0	1	0	2.61	1	3.16	0.48	70.05	17.8
1	69	1	27.9	0	0	0	0	13	2	1	0	-150.31	4	0	0	1	0.85	1	0	0	1	0	0	2.41	1	4.3	0.95	75.4	17.8
1	67	0	26.8	0	1	0	0	12	2	1	0	-423.94	2	1	0	0	0.25	0	0	0	0	1	0	3	1	2.23	0.94	55.09	17.8
0	57	1	26.3	0	0	0	0	14	2	1	0	-619.91	1	0	0	0	0	0	0	0	0	0	0	1.5	0	2.55	0.86	33.53	17.8
1	48	0	21.1	0	0	1	0	27	3	0	1	-215.62	3	0	1	0	0.53	1	0	0	1	1	1	7.7	1	3.46	0.86	62.4	17.9
0	59	0	26.6	0	0	1	0	7	1	0	0	-731.46	1	0	0	0	0	0	0	0	1	0	0	1.59	0	2.28	1.37	47.41	17.9
1	67	0	23.4	0	1	0	1	15	2	1	0	-231.02	3	0	1	0	0.49	1	0	0	0	1	0	1.93	0	1.62	0.69	39.9	17.9
0	66	0	17.8	0	0	1	0	12	2	1	0	-623.16	1	0	0	0	0.12	0	0	0	0	0	0	5.03	1	3.99	1.09	56.49	17.9
1	75	1	22	1	0	1	1	13	2	1	0	-124.81	4	0	0	1	0.78	1	0	1	1	0	1	5.84	1	4.88	1.79	90.9	17.9
0	45	0	22.1	0	0	1	0	9	1	0	0	-427.05	2	1	0	0	0	0	0	0	1	1	0	2.16	1	2.2	1.47	103	17.9
1	68	0	23.2	0	1	0	0	13	2	1	0	-356.75	3	0	1	0	0.27	1	0	1	1	0	0	4.11	1	2.99	0.24	41.3	17.97
0	58	0	26.8	0	0	0	0	8.5	1	0	0	-448.34	2	1	0	0	0.2	0	0	0	1	1	0	1.74	0	1.32	0.53	43.16	18
0	68	0	32.5	1	0	0	0	8.5	1	0	0	-560.92	2	1	0	0	0	0	0	0	1	0	0	0.96	0	2.7	0.51	33.92	18
0	45	0	28.2	0	0	1	1	8	1	0	0	-380.89	3	0	1	0	0.31	1	0	0	0	1	0	1.56	0	0.79	1.68	33.5	18
1	55	0	24.4	1	0	1	0	11	2	1	0	-316.13	3	0	1	0	0.41	1	0	0	0	0	0	3.35	1	1.85	0.81	33.1	18
0	65	0	25	0	0	0	0	9.5	1	0	0	-639.38	1	0	0	0	0	0	0	0	0	0	0	2.54	1	2.2	0.66	48.49	18
0	61	0	20.9	0	0	0	1	16	2	1	0	-623.33	1	0	0	0	0	0	0	0	0	0	0	1.93	0	1.74	1.54	40.6	18
1	62	0	23.6	0	1	1	0	24	3	0	1	-75.03	4	0	0	1	0.94	1	1	0	1	1	0	3.44	1	0.93	0.54	38.85	18
1	63	1	24.3	1	0	1	0	18	2	1	0	43.77	4	0	0	1	1	1	0	0	1	1	1	22.4	1	2.3	1.36	38.69	18
0	65	0	19.5	0	0	0	0	12	2	1	0	-663.12	1	0	0	0	0	0	0	0	0	0	0	0.95	0	2.37	0.56	54.86	18.1
1	74	0	26.2	0	0	0	0	16	2	1	0	15.81	4	0	0	1	1	1	0	1	0	1	0	1.56	0	3.77	1.62	64.17	18.1
0	48	0	22.7	0	0	0	1	10	1	0	0	-689.59	1	0	0	0	0	0	0	0	0	0	1	0.86	0	1.27	1.13	48.6	18.1
1	65	1	32.8	1	0	0	0	14	2	1	0	17.23	4	0	0	1	1	1	0	1	0	1	1	10.1	1	2.03	1.13	50.36	18.1
1	69	1	25	1	0	0	0	30	3	0	1	-136.64	4	0	0	1	0.81	1	1	1	1	0	0	5.35	1	1.07	1.17	41.77	18.2
1	56	0	18	0	0	0	0	22	3	0	1	-419.47	2	1	0	0	0.28	1	1	1	1	1	0	2.49	1	1.22	0.45	67.25	18.2
1	80	1	21.2	1	0	0	0	14	2	1	0	-50.65	4	0	0	1	1	1	0	1	1	0	1	3.37	1	2.53	1.09	46.48	18.2
0	46	0	23	0	0	0	0	8	1	0	0	-628.98	1	0	0	0	0	0	0	0	0	1	0	0.74	0	0.93	0.79	55.5	18.2
0	73	0	18.6	0	0	0	0	26	3	0	1	-146.59	4	0	0	1	0.84	1	0	0	1	1	1	4.56	1	2.22	0.61	52.1	18.3
1	54	0	26	0	0	0	0	19	2	1	0	-409.37	2	1	0	0	0.31	1	1	0	1	1	0	2.76	1	3.75	1.12	49.22	18.3
1	66	1	29.4	1	0	0	0	15	2	1	0	-311.81	3	0	1	0	0.35	1	1	0	1	0	1	2.23	1	0.42	0.83	34.09	18.4
1	64	1	26.2	1	1	1	1	18	2	1	0	-408.87	2	1	0	0	0.34	1	0	0	1	0	0	5.64	1	2.55	0.63	44.6	18.5
1	50	1	26.1	1	0	0	0	6	1	0	0	55.12	4	0	0	1	1	1	0	1	0	1	0	2.66	1	1.72	0.89	34.29	18.5
1	59	1	24.2	1	1	1	0	21	3	0	1	-125.27	4	0	0	1	0.75	1	0	0	1	0	1	2.61	1	2.95	1.03	63.3	18.5
1	65	0	30.3	0	1	0	0	14	2	1	0	-355.49	3	0	1	0	0.26	0	0	0	1	1	0	2.17	1	2.04	1.04	45.3	18.5
0	67	1	24.3	0	1	1	0	25	3	0	1	-56.51	4	0	0	1	0.92	1	0	1	1	1	0	4.5	1	1.78	1.13	39.42	18.5
1	60	1	22.4	1	0	0	0	14	2	1	0	-544.39	2	1	0	0	0	0	1	0	1	0	0	3.4	1	2.82	1.39	63.99	18.6
0	66	1	24.7	1	1	1	1	13	2	1	0	-425.37	2	1	0	0	0.28	1	0	0	1	0	0	2.27	1	2.93	1.61	54.55	18.6
1	62	0	24.6	0	0	0	0	20	2	1	0	-306.75	3	0	1	0	0.59	1	0	1	0	1	0	1.44	0	2.17	0.57	19.3	18.6
1	53	1	27.1	1	0	0	0	23	3	0	1	-319.22	3	0	1	0	0.31	1	1	1	1	1	0	3.6	1	2.92	0.63	56.73	18.6
0	60	1	27	1	1	1	0	9	1	0	0	-653.26	1	0	0	0	0	0	1	0	0	0	0	2.16	1	3.46	2.91	82.3	18.6
1	66	0	31.2	0	0	0	1	13	2	1	0	-448.98	2	1	0	0	0.24	0	0	0	1	1	0	0.3	0	3.5	0.73	27.4	18.6
1	64	1	27.3	1	1	1	0	25	3	0	1	27.81	4	0	0	1	1	1	0	1	1	1	0	2.81	1	2.41	3.19	62.5	18.6
0	69	1	24.1	1	0	0	0	25	3	0	1	-308.18	3	0	1	0	0.38	1	1	0	1	1	0	1.52	0	1.45	1.03	45.69	18.6
0	63	0	27.5	0	0	0	1	11	2	1	0	-609.32	1	0	0	0	0.06	0	0	0	0	0	1	3.04	1	1.35	0.3	47.38	18.7
0	59	1	28	0	0	0	0	11	2	1	0	-654.04	1	0	0	0	0	0	0	0	1	0	1	3.63	1	1.41	1.49	38.76	18.7
1	75	1	29.8	0	0	1	0	27	3	0	1	-204.62	3	0	1	0	0.53	1	0	1	1	1	0	1.03	0	1.61	1.53	27.8	18.7
0	52	0	20.9	0	0	1	0	21	3	0	1	-686.25	1	0	0	0	0	0	0	0	0	0	1	2.35	1	2.33	1.29	49.4	18.7
1	78	0	22.3	0	1	1	0	9	1	0	0	-116.98	4	0	0	1	0.83	1	0	0	1	0	0	4.03	1	1.47	0.82	37.52	18.8
0	53	0	18.2	0	0	0	0	8	1	0	0	-682.48	1	0	0	0	0	0	0	0	1	0	0	0.96	0	1.22	0.94	39.2	18.8
1	63	0	26.1	0	0	1	0	14	2	1	0	-168.4	4	0	0	1	0.79	1	0	1	0	0	0	1.18	0	2.1	0.92	69	18.8
0	62	1	28	0	0	0	0	10	1	0	0	-612.33	1	0	0	0	0	0	0	0	0	1	0	1.73	0	5.53	1.13	29.55	18.8
1	63	0	25.9	0	0	0	0	11	2	1	0	-68.31	4	0	0	1	0.92	1	0	1	1	1	0	2.4	1	2.63	0.96	32.4	18.8
1	68	0	27.2	0	0	0	0	14	2	1	0	-558.68	2	1	0	0	0	0	0	0	1	0	1	2.18	1	2.71	0.95	60.77	18.8
1	69	1	23.9	0	1	1	0	17	2	1	0	28.06	4	0	0	1	1	1	0	1	0	0	0	4.97	1	3.36	0.34	37.9	18.9
0	67	0	30.5	0	0	0	0	13	2	1	0	-577.69	2	1	0	0	0	0	0	0	1	0	0	2.73	1	2.32	0.92	47.48	18.9
1	54	0	29	0	0	0	1	16	2	1	0	-305.96	3	0	1	0	0.5	1	0	1	1	1	0	3.4	1	2.26	0.87	42.9	18.9
0	73	0	29.5	0	0	1	1	10	1	0	0	-413.62	2	1	0	0	0.25	0	0	0	1	0	0	2.45	1	1.48	0.69	41.39	19
1	57	0	27.1	0	0	1	1	20	2	1	0	-264.36	3	0	1	0	0	0	0	1	0	0	0	5.01	1	2.35	0.32	42.76	19
0	65	0	17	0	0	1	0	12	2	1	0	-667.7	1	0	0	0	0	0	0	0	1	0	1	2.81	1	2.14	0.55	33.9	19
1	74	1	24.5	1	1	1	0	15	2	1	0	-403.14	2	1	0	0	0.27	1	1	0	1	0	1	3.49	1	2.48	1.3	28.2	19
1	66	1	24.5	0	0	1	0	19	2	1	0	-13.44	4	0	0	1	1	1	1	1	1	0	0	3.68	1	1.19	0.44	43.93	19
1	59	0	32	0	0	1	0	22	3	0	1	7.48	4	0	0	1	1	1	0	1	1	1	1	2.49	1	2.03	1.42	39.11	19
0	33	0	16.7	0	0	1	0	9	1	0	0	-640.32	1	0	0	0	0	0	0	0	0	0	0	2.16	1	2.14	1.11	33.5	19
1	75	0	21.9	0	1	1	0	25	3	0	1	-41.94	4	0	0	1	0.9	1	0	0	1	1	0	1.59	0	1.8	0.64	59.67	19
0	54	0	22.5	0	0	0	0	19	2	1	0	-663.11	1	0	0	0	0	0	0	0	0	0	1	3.95	1	2.04	0.58	39.79	19
1	67	1	26.8	1	0	0	0	17	2	1	0	-399.29	3	0	1	0	0.3	1	0	0	0	1	0	3.37	1	2.08	2.09	58.84	19.1
1	50	0	24.5	0	0	0	1	18	2	1	0	24.14	4	0	0	1	1	1	0	1	1	1	0	2.19	1	2.61	0.56	27.6	19.1
0	47	0	23	0	0	0	0	13	2	1	0	-701.13	1	0	0	0	0	0	0	0	0	0	1	1.2	0	2.3	1.51	33.1	19.1
0	44	0	27.1	0	0	0	0	8	1	0	0	-638.84	1	0	0	0	0	0	0	0	0	0	0	1.78	0	1.97	0.55	36.34	19.1
1	65	0	35.7	0	0	0	0	14	2	1	0	-228.9	3	0	1	0	0.59	1	0	0	0	1	0	4.35	1	3.35	0.81	58.5	19.1
0	58	0	26.2	0	0	0	1	10	1	0	0	-506.21	2	1	0	0	0	0	1	1	0	0	0	3.29	1	1.21	0.82	30.5	19.1
1	76	0	29.5	0	0	1	0	12	2	1	0	-170.81	4	0	0	1	0.83	1	0	1	1	1	0	6.16	1	2.62	0.57	130.3	19.2
0	47	0	23.6	0	0	1	0	11	2	1	0	41.52	4	0	0	1	1	1	0	0	0	0	0	1.47	0	1.15	0.84	44.7	19.2
0	57	0	22.8	0	0	1	0	8	1	0	0	-255.34	3	0	1	0	0.55	1	0	0	1	0	0	1.41	0	2.39	1.18	52.73	19.2
0	49	0	32	0	0	0	1	13	2	1	0	-707.87	1	0	0	0	0	0	0	0	1	0	0	4.3	1	0.96	0.55	38.03	19.2
0	34	1	30.7	1	0	0	0	9.6	1	0	0	-452.63	2	1	0	0	0.24	0	0	0	0	1	1	2.2	1	0.91	0.73	28.68	19.2
0	69	1	28.7	0	1	1	0	20	2	1	0	-476.99	2	1	0	0	0	0	0	0	0	0	0	5.21	1	1.21	0.8	50.2	19.2
1	81	1	28.2	0	0	1	0	25	3	0	1	-40.12	4	0	0	1	0.88	1	1	1	1	1	0	1.07	0	2.23	1.96	45.25	19.2
0	68	0	25.6	0	1	0	0	12	2	1	0	-418.31	2	1	0	0	0.22	0	1	1	1	1	0	3.13	1	2.42	0.73	37.8	19.2
1	68	1	25.5	1	1	1	0	30	3	0	1	48.97	4	0	0	1	1	1	0	1	1	1	0	3.2	1	2.14	0.75	31.4	19.2
0	61	0	23.2	0	0	0	0	10	1	0	0	-753.08	1	0	0	0	0	0	1	0	0	0	0	3.78	1	1.72	0.74	50.58	19.3
1	64	0	31.6	0	1	1	1	18	2	1	0	-336.18	3	0	1	0	0.42	1	0	1	1	1	0	2.05	1	3.24	0.67	20.25	19.4
0	65	0	25.1	0	1	1	0	10	1	0	0	-674.54	1	0	0	0	0	0	0	0	0	0	0	6.49	1	1.33	0.86	27.3	19.5
0	55	0	37.7	0	0	0	0	13	2	1	0	-489.72	2	1	0	0	0.17	0	0	0	0	0	0	2.66	1	1.41	0.57	36.45	19.5
1	64	0	25.3	0	1	1	0	29	3	0	1	-386.3	3	0	1	0	0.29	1	0	0	1	1	0	1.9	0	2.66	0.98	43.1	19.5
1	65	0	21.4	0	0	1	0	25	3	0	1	-377.48	3	0	1	0	0.38	1	0	0	1	0	0	4.07	1	3.77	0.56	58	19.5
0	66	1	23.9	1	0	0	0	6	1	0	0	-635.3	1	0	0	0	0	0	0	0	0	0	0	2.43	1	2.07	1.2	11.2	19.5
0	63	0	26	0	0	1	1	12	2	1	0	-205.85	3	0	1	0	0.41	1	0	0	1	0	1	1.55	0	1.61	0.6	42.3	19.6
1	73	1	24.3	1	0	1	0	11	2	1	0	-227.25	3	0	1	0	0.57	1	1	1	1	0	1	16.9	1	3.21	1.46	17.47	19.6
0	68	1	27.8	0	0	1	1	10	1	0	0	-561.35	2	1	0	0	0	0	0	0	1	1	0	0.86	0	1.67	1.14	49.7	19.6
1	71	0	26.3	0	0	1	0	14	2	1	0	-457.02	2	1	0	0	0.24	0	1	0	1	0	1	1.7	0	1.37	1.34	71.9	19.6
1	65	1	18.3	1	1	0	0	23	3	0	1	35.33	4	0	0	1	1	1	0	1	0	0	0	11	1	10	5.35	421.3	19.6
0	52	0	27.7	0	0	1	0	8	1	0	0	-649.69	1	0	0	0	0	0	0	0	0	0	0	1.33	0	2.11	1.01	35.57	19.7
0	56	0	22.2	0	0	1	0	11	2	1	0	-685.08	1	0	0	0	0	0	0	0	0	0	0	4.02	1	2.92	0.32	38.58	19.7
0	55	0	29.4	0	0	1	1	9	1	0	0	-307.81	3	0	1	0	0.32	1	0	0	1	0	0	1.49	0	3.34	1.55	35.67	19.7
1	66	0	21.5	0	0	0	0	14	2	1	0	-109.12	4	0	0	1	0.87	1	0	1	1	1	0	2.53	1	1.17	0.36	46.5	19.8
1	50	0	24.9	0	0	1	0	23	3	0	1	-220.67	3	0	1	0	0.62	1	1	1	1	1	1	1.72	0	1.89	1.15	42.36	19.8
1	58	0	22.2	0	0	0	0	11	2	1	0	-136.85	4	0	0	1	0.82	1	0	1	1	1	0	2.31	1	1.05	1.54	42.9	19.8
0	50	0	28.1	0	0	1	1	14	2	1	0	-518.85	2	1	0	0	0	0	1	0	0	1	0	1.62	0	2.61	0.52	39.84	19.8
1	68	0	28.4	0	0	0	0	12	2	1	0	72.5	4	0	0	1	1	1	0	0	1	1	0	3.05	1	2.23	0.22	54.19	19.9
1	59	1	24.3	1	1	0	0	19	2	1	0	18.16	4	0	0	1	1	1	0	0	1	1	0	4.67	1	2.18	0.85	40.61	19.9
0	70	0	25.5	0	0	1	0	8	1	0	0	-664.62	1	0	0	0	0	0	0	0	1	0	0	3.69	1	1.96	0.82	55.8	19.9
1	63	0	19	0	0	1	0	17	2	1	0	18.24	4	0	0	1	1	1	0	1	1	0	1	2.63	1	2.15	0.42	60.2	19.9
0	53	1	30.3	1	0	0	1	19	2	1	0	-500.97	2	1	0	0	0	0	0	0	1	1	0	5.65	1	0.84	0.54	43.78	19.9
1	55	0	20.8	0	0	1	0	21	3	0	1	26.65	4	0	0	1	1	1	0	0	1	1	1	11.5	1	4.93	0.51	53.98	19.9
0	70	1	23.2	1	1	0	0	17	2	1	0	-267.72	3	0	1	0	0.65	1	0	0	1	1	0	2.33	1	3.65	2.27	58.57	19.9
0	66	1	22.2	0	0	1	1	16.8	2	1	0	-523.81	2	1	0	0	0	0	0	0	1	0	1	5.11	1	1.74	1.39	69.6	19.9
1	68	0	25.7	0	0	1	0	30	3	0	1	25.35	4	0	0	1	1	1	0	1	1	1	1	12.1	1	2.03	0.69	40.5	19.9
0	75	1	23.4	0	0	1	0	24	3	0	1	-429.72	2	1	0	0	0.23	0	0	0	0	1	1	4.67	1	2.9	1.64	53.68	19.9
0	63	1	23.7	0	0	1	0	11	2	1	0	-676.11	1	0	0	0	0	0	0	0	0	0	1	2.36	1	1.98	1.06	46.8	20.1
0	73	1	20.1	0	1	1	1	13	2	1	0	-459.28	2	1	0	0	0.21	0	0	0	1	1	0	2.53	1	5.13	1.82	81.7	20.1
1	58	0	27.9	0	0	0	1	24	3	0	1	-102.18	4	0	0	1	0.92	1	0	0	1	1	0	3.01	1	1.19	0.77	34.3	20.1
1	65	1	30.4	0	0	0	0	20	2	1	0	-82.47	4	0	0	1	0.89	1	1	0	0	1	0	3.94	1	3.49	1.87	53.1	20.1
0	48	0	26.2	0	0	0	0	5	1	0	0	-708.86	1	0	0	0	0	0	0	0	0	0	0	1.31	0	1.57	2	29.36	20.1
1	58	1	28.7	1	0	0	0	13	2	1	0	-471.86	2	1	0	0	0	0	0	0	0	0	0	4.25	1	1.35	1.49	32.19	20.2
0	52	1	27.1	0	0	0	0	10	1	0	0	-196.27	4	0	0	1	0.81	1	0	0	0	1	0	0.73	0	1.12	0.94	41.1	20.2
1	71	0	31.6	0	0	0	0	16	2	1	0	-347.49	3	0	1	0	0.29	1	0	0	0	0	0	1.53	0	2.03	0.97	53.7	20.2
0	53	0	19.9	0	0	0	1	8	1	0	0	-618.74	1	0	0	0	0	0	0	0	0	1	0	1.59	0	1.91	0.8	52.38	20.3
1	54	0	18.3	0	0	1	0	21	3	0	1	24.14	4	0	0	1	1	1	0	1	1	1	0	1.35	0	4.76	2.07	57.8	20.3
0	51	0	28.6	0	0	0	0	20	2	1	0	-524.24	2	1	0	0	0	0	0	1	0	1	1	8.74	1	6.21	1.49	84.15	20.3
1	66	0	24.8	0	0	0	0	22	3	0	1	-221.32	3	0	1	0	0.58	1	1	0	1	1	0	0.96	0	1.85	0.45	37.08	20.3
0	64	0	27.6	0	1	0	0	10	1	0	0	-420	2	1	0	0	0.22	0	0	0	0	0	0	3.4	1	1.7	0.55	50.4	20.3
0	56	0	23.6	0	0	0	0	17	2	1	0	-196.94	4	0	0	1	0.76	1	0	1	1	1	0	1.74	0	2.51	1.35	76.62	20.4
0	52	0	23.2	0	0	0	0	7	1	0	0	-671.77	1	0	0	0	0	0	0	0	0	0	0	1.26	0	0.94	0.8	23.8	20.4
0	55	0	26.6	0	0	0	0	9.5	1	0	0	-547.61	2	1	0	0	0	0	0	0	1	0	1	1.19	0	2.17	0.64	52.62	20.4
0	48	0	22.4	0	0	0	1	6.3	1	0	0	-648.68	1	0	0	0	0	0	0	0	0	0	0	0.88	0	1.35	0.66	27.04	20.5
0	55	0	31.6	0	0	0	1	19	2	1	0	-377.1	3	0	1	0	0.33	1	0	1	0	1	0	1.4	0	3.9	1.64	50.19	20.5
1	61	0	28.1	0	0	1	0	15	2	1	0	-522.52	2	1	0	0	0	0	0	0	0	0	0	2.95	1	3.03	1.14	43.8	20.5
0	59	1	20.7	1	0	0	0	16	2	1	0	-669.19	1	0	0	0	0	0	0	0	0	0	0	1.08	0	1.41	0.92	36.59	20.6
1	58	0	25.3	0	0	1	1	16	2	1	0	-547.36	2	1	0	0	0	0	1	0	1	1	0	1.34	0	2.19	1.36	47.3	20.6
1	68	1	23	1	1	1	0	17	2	1	0	-600.08	1	0	0	0	0	0	0	0	1	0	0	1.09	0	2.13	0.92	56.5	20.6
1	60	1	24.9	0	0	1	0	26	3	0	1	-634.88	1	0	0	0	0.08	0	0	0	0	0	0	3.24	1	2.11	1.46	48.7	20.6
1	63	1	23.8	1	1	1	0	29	3	0	1	-211.43	3	0	1	0	0.56	1	0	1	1	0	1	2.01	1	3.6	1.38	40.98	20.6
1	50	0	25	0	0	1	0	28	3	0	1	42.98	4	0	0	1	1	1	1	1	0	0	0	8.86	1	2.83	1.95	20.1	20.6
1	55	1	28.4	1	0	1	1	12	2	1	0	-358.53	3	0	1	0	0.71	1	0	0	1	1	0	2.6	1	2.04	0.88	40.09	20.7
0	63	1	26.3	1	1	0	0	10	1	0	0	-618.14	1	0	0	0	0	0	0	0	1	0	0	2.27	1	2.32	1.33	43.19	20.7
0	65	0	21.2	0	0	0	0	27	3	0	1	-397.42	3	0	1	0	0.25	0	0	0	1	1	1	3.97	1	2.89	1.05	53.33	20.8
1	56	1	22.7	1	1	1	0	21	3	0	1	-40.82	4	0	0	1	0.94	1	1	0	1	1	0	3.88	1	1.51	0.51	27.27	20.8
1	76	1	27.4	1	0	1	1	13	2	1	0	-147.13	4	0	0	1	0.86	1	0	0	0	0	0	9.46	1	3	3.73	124	20.9
0	75	0	22.7	0	0	0	0	13	2	1	0	-544.26	2	1	0	0	0	0	1	1	0	0	0	1.89	0	1.89	1	53.3	21
1	69	1	32.3	0	0	1	0	25	3	0	1	-574.65	2	1	0	0	0.15	0	0	0	1	1	1	4.33	1	4.56	1.36	59.33	21
0	59	0	24	0	0	0	0	7	1	0	0	-560.38	2	1	0	0	0	0	0	0	0	0	0	3.66	1	1.71	0.53	31.6	21
1	62	1	26.8	1	0	0	0	30	3	0	1	-306.75	3	0	1	0	0.41	1	0	0	0	1	0	4.94	1	1.33	3.12	68.6	21
0	72	1	26.2	1	1	0	1	18	2	1	0	-609.83	1	0	0	0	0	0	0	0	0	0	0	6.47	1	4.62	0.36	18.29	21
1	67	0	28	0	0	1	0	17	2	1	0	-419.42	2	1	0	0	0.29	1	0	0	1	0	1	2.36	1	3.07	0.66	55.39	21.1
0	30	0	19.3	0	0	0	0	9	1	0	0	-686.4	1	0	0	0	0	0	0	0	1	0	0	0.38	0	1.74	2.12	34	21.1
1	68	1	19.8	1	0	1	1	22	3	0	1	-564.69	2	1	0	0	0	0	0	0	1	1	0	8.65	1	9.96	1.4	6.98	21.1
0	61	1	27.7	0	0	1	0	10	1	0	0	-400.44	2	1	0	0	0	0	0	1	0	0	1	1.16	0	2.11	1.93	34.9	21.1
1	57	0	22.4	0	0	0	0	19	2	1	0	36.65	4	0	0	1	1	1	0	1	1	1	0	1.62	0	3.28	1.09	63.8	21.1
1	46	0	27.7	0	0	1	0	10.4	2	1	0	-302.6	3	0	1	0	0.74	1	0	0	1	1	0	1.29	0	1.61	0.57	39.86	21.1
1	60	0	28.2	0	0	1	0	25	3	0	1	-173.9	4	0	0	1	0.8	1	0	1	1	1	1	2.97	1	2.28	1.23	36.21	21.1
1	47	1	25.2	0	0	1	0	17	2	1	0	-460.18	2	1	0	0	0.21	0	1	0	1	0	0	3.58	1	1.59	1.6	43.6	21.2
0	45	0	30	0	0	0	0	8	1	0	0	-636.97	1	0	0	0	0	0	0	0	0	0	0	2.44	1	1.46	1	28.68	21.2
0	40	0	23.8	0	0	0	0	7.5	1	0	0	-689.22	1	0	0	0	0	0	0	0	0	0	0	2.21	1	0.91	1.12	38.83	21.2
0	68	0	29.1	0	0	1	0	14	2	1	0	-561.04	2	1	0	0	0	0	0	0	0	0	0	2.82	1	3.08	1.37	40.05	21.2
1	76	1	27	1	0	0	0	15	2	1	0	-116.17	4	0	0	1	0.77	1	0	0	1	0	0	4.82	1	2.68	1.53	49.1	21.3
0	72	0	30.2	0	0	1	0	13	2	1	0	-564.78	2	1	0	0	0	0	0	0	1	0	0	4.11	1	2.22	0.52	41.23	21.4
0	33	1	23.8	0	0	0	0	13	2	1	0	-668.56	1	0	0	0	0	0	1	0	0	0	0	1.15	0	2.23	1.3	36.88	21.4
0	55	1	25.3	1	1	1	0	17	2	1	0	-431.51	2	1	0	0	0.22	0	1	0	1	0	0	3.47	1	1.65	0.98	40.27	21.4
1	68	1	20.8	1	0	1	0	30	3	0	1	42.83	4	0	0	1	1	1	0	1	0	0	0	2.35	1	4.95	1.28	55.55	21.5
1	57	1	14.7	1	1	0	0	30	3	0	1	53.39	4	0	0	1	1	1	0	1	1	1	0	2.35	1	2.03	1.15	18.4	21.5
0	50	0	21.6	0	0	1	0	12	2	1	0	30.11	4	0	0	1	1	1	0	1	1	1	0	1.71	0	1.1	1.15	24.83	21.6
0	74	0	29.6	0	0	0	0	11	2	1	0	-386.78	3	0	1	0	0.27	1	0	0	0	1	0	2.88	1	2.05	0.78	67.87	21.7
1	73	0	28.2	0	1	0	1	27	3	0	1	-421.41	2	1	0	0	0.21	0	0	1	0	0	1	3.28	1	2.97	1.84	35.93	21.7
1	68	0	22.4	0	1	0	0	15	2	1	0	-658.91	1	0	0	0	0	0	0	0	1	0	0	2.27	1	1.82	1.24	40.33	21.7
0	72	0	25.8	0	0	1	0	6	1	0	0	-605.18	1	0	0	0	0	0	0	0	0	0	0	4.31	1	2.53	1.09	32.98	21.7
0	69	1	26.8	1	1	1	0	11	2	1	0	-689.56	1	0	0	0	0	0	0	0	0	0	0	3.09	1	1.7	1.29	38.51	21.8
0	61	1	29.8	0	0	1	0	13	2	1	0	-524.5	2	1	0	0	0	0	0	0	1	0	0	1.81	0	1.34	1.3	53.7	21.8
0	30	0	22.9	0	0	0	0	7	1	0	0	-706.14	1	0	0	0	0	0	1	0	0	0	0	1.52	0	1.32	1.08	17.41	21.8
1	64	0	24.4	0	0	0	0	16	2	1	0	-32.14	4	0	0	1	0.94	1	0	0	0	0	0	54.1	1	2.38	0.88	38.4	21.8
0	50	0	31.6	0	0	0	0	21	3	0	1	-542.95	2	1	0	0	0	0	0	0	0	0	0	4.91	1	2.25	1.25	48.74	21.9
1	61	1	18.4	1	1	1	0	16	2	1	0	-62.83	4	0	0	1	0.9	1	0	1	0	0	1	2.44	1	1.83	2.83	48.13	21.9
0	49	0	25.7	0	1	1	0	19	2	1	0	-621.75	1	0	0	0	0	0	0	0	0	1	1	2.98	1	2.15	1.12	57.9	21.9
1	66	0	25.6	0	1	1	0	13	2	1	0	-237.68	3	0	1	0	0.68	1	1	0	0	0	1	3.47	1	1.79	0.67	57.8	22
1	55	1	30.2	1	0	0	0	30	3	0	1	38.53	4	0	0	1	1	1	0	1	1	0	0	2.11	1	2.17	1.81	41.93	22.1
1	47	1	32.6	0	0	0	0	14	2	1	0	-376.55	3	0	1	0	0	0	1	0	0	0	0	7.39	1	1.6	0.78	40	22.1
0	50	0	26.4	0	0	1	0	8	1	0	0	-569.73	2	1	0	0	0	0	0	0	0	1	0	1.62	0	2.9	0.78	46.24	22.1
1	51	1	23.7	1	1	1	0	16	2	1	0	-251.38	3	0	1	0	0.69	1	1	1	1	0	0	2.07	1	0.99	1.08	22.25	22.1
1	81	0	27.7	0	0	1	0	22	3	0	1	48.59	4	0	0	1	1	1	0	1	0	0	1	7.04	1	2.02	1.11	704	22.1
0	70	0	25.1	0	0	1	0	15.5	2	1	0	-230.13	3	0	1	0	0.59	1	0	0	1	1	1	2.99	1	1.85	0.63	43.4	22.2
0	66	1	23.8	1	1	1	0	15	2	1	0	-553.85	2	1	0	0	0	0	0	1	0	1	0	4.46	1	1.21	1.8	27.46	22.2
1	48	0	20.4	0	1	1	1	21	3	0	1	-437.93	2	1	0	0	0.26	0	1	0	0	0	0	0.91	0	1.35	0.82	59.51	22.2
0	71	1	30.5	1	0	0	1	13	2	1	0	-567.1	2	1	0	0	0	0	0	0	0	0	0	5.53	1	2.57	1.36	41.2	22.3
0	60	1	23.6	1	1	1	1	15	2	1	0	-413.73	2	1	0	0	0.21	0	0	0	1	0	0	3.39	1	3.52	0.85	46.13	22.3
1	59	0	31.5	0	0	0	1	8	1	0	0	-264.17	3	0	1	0	0.56	1	0	1	1	0	1	2.92	1	1.82	1.72	39.4	22.4
1	58	0	27.4	0	0	0	0	16	2	1	0	-237.75	3	0	1	0	0.74	1	1	1	1	1	1	3.06	1	2.03	1.01	49.44	22.5
1	50	1	26.9	0	1	1	0	30	3	0	1	54.38	4	0	0	1	1	1	0	1	1	0	1	198	1	1.76	0.79	28.1	22.5
0	51	0	28.2	0	0	0	0	8	1	0	0	-579.12	2	1	0	0	0	0	0	0	0	0	0	1.27	0	2.45	0.89	53.77	22.6
0	57	0	23	0	0	1	0	8	1	0	0	-588.09	2	1	0	0	0	0	0	0	0	1	0	1.61	0	3.21	1.21	67.18	22.6
1	71	0	22.3	0	0	1	0	25	3	0	1	-246.11	3	0	1	0	0.53	1	0	0	1	1	1	2.36	1	0.97	0.45	33.6	22.6
0	55	0	24.1	0	0	0	1	10	1	0	0	-674.81	1	0	0	0	0	0	0	0	0	1	0	1.59	0	1.94	1.02	38.1	22.6
0	65	1	22.7	1	0	0	0	8	1	0	0	-735.06	1	0	0	0	0	0	0	0	0	0	0	1.48	0	1.38	3.04	43.22	22.7
1	67	0	21.9	0	0	0	1	13	2	1	0	-389.32	3	0	1	0	0.31	1	0	0	0	0	0	1.33	0	2.83	0.76	65.42	22.7
1	50	0	23.4	0	0	0	0	17	2	1	0	-285.02	3	0	1	0	0.41	1	0	0	1	1	0	1.59	0	1.32	0.59	27.75	22.7
1	48	1	26.3	0	1	0	0	8.8	1	0	0	-257.57	3	0	1	0	0.48	1	0	0	0	0	0	1.72	0	1.03	1.88	47.96	22.8
0	66	0	22.7	0	0	1	1	7	1	0	0	-334.04	3	0	1	0	0.41	1	0	0	0	0	0	1.95	0	2.77	0.42	42.88	22.8
0	71	1	28.7	1	1	0	1	11	2	1	0	-549.32	2	1	0	0	0	0	0	0	1	0	0	1.05	0	1.69	1.87	44	22.8
1	67	1	20.5	1	0	1	0	24	3	0	1	43.28	4	0	0	1	1	1	0	1	1	1	0	2.33	1	2.47	1.32	36.43	22.8
1	57	0	24	0	0	0	1	15	2	1	0	-480.62	2	1	0	0	0.18	0	0	0	0	0	1	2.23	1	3.48	1.07	40.5	22.9
1	70	0	23.2	0	0	0	0	22	3	0	1	-302.25	3	0	1	0	0.65	1	1	0	1	1	1	1.33	0	1.93	0.4	59.71	22.9
0	58	1	23.9	1	0	0	0	9	1	0	0	-754.15	1	0	0	0	0	0	0	0	0	0	0	1.51	0	4.07	1.13	52.46	22.9
0	52	1	29.8	0	0	0	0	18	2	1	0	-269.11	3	0	1	0	0.72	1	1	1	1	0	0	3.17	1	1.91	1.44	66.37	22.9
0	51	1	25.5	0	0	0	1	7.7	1	0	0	-501.28	2	1	0	0	0	0	0	1	0	1	0	4.11	1	2.48	1.2	31.38	22.9
0	49	0	23.5	0	0	0	0	6.1	1	0	0	-696.81	1	0	0	0	0	0	0	0	0	0	0	1.35	0	2.48	1.53	41.47	22.9
1	54	0	28.4	0	0	0	0	17	2	1	0	-154.04	4	0	0	1	0.84	1	0	0	0	1	0	5.01	1	1.67	1.13	46.1	23
0	56	0	20.8	0	0	0	0	15	2	1	0	-669.37	1	0	0	0	0	0	0	0	0	0	1	1.42	0	2.52	1.12	40.7	23
1	54	0	23.7	0	0	1	0	7	1	0	0	-587.49	2	1	0	0	0	0	0	0	0	0	0	2.42	1	2.31	0.71	39.58	23.1
0	56	1	25.6	1	0	0	0	25	3	0	1	-386.36	3	0	1	0	0.26	0	0	0	0	1	0	4.63	1	1.92	1.61	29.49	23.2
0	59	0	25.8	0	0	0	0	21	3	0	1	-411.73	2	1	0	0	0.27	1	0	0	0	1	1	1.91	0	0.88	0.4	44.2	23.2
1	67	0	26.4	0	0	0	0	11	2	1	0	-391.25	3	0	1	0	0.33	1	1	0	0	0	0	1.25	0	5.56	1.07	35.32	23.2
0	58	0	26.4	0	0	1	1	14	2	1	0	-649.79	1	0	0	0	0	0	0	0	0	0	0	2.21	1	2.13	0.77	33.51	23.3
1	49	0	25.5	0	0	1	0	10	1	0	0	-58.94	4	0	0	1	0.88	1	0	1	0	1	0	1.83	0	1.4	0.85	28.8	23.3
0	64	0	32	0	0	0	0	24	3	0	1	-189.41	4	0	0	1	0.76	1	0	1	1	1	0	1.43	0	1.39	0.75	29.23	23.4
0	64	1	23.7	1	1	1	0	15	2	1	0	-189.33	4	0	0	1	0.82	1	1	0	1	1	1	3.07	1	1.03	1.6	37.85	23.4
0	52	0	26	0	0	0	1	8	1	0	0	-525.61	2	1	0	0	0	0	0	0	0	1	1	1	0	1.62	0.59	32.09	23.4
1	45	1	23	1	0	0	0	13	2	1	0	-64.11	4	0	0	1	0.91	1	0	1	1	1	0	0.8	0	3.04	1.25	49.65	23.5
0	70	0	22.6	0	0	0	0	9	1	0	0	-580.13	2	1	0	0	0	0	0	0	1	0	0	2.75	1	2.11	0.31	54.65	23.5
1	63	1	30.1	0	0	1	0	24	3	0	1	-216.85	3	0	1	0	0.5	1	0	1	0	1	0	2.2	1	2.08	1.2	36.29	23.5
0	58	1	26.8	1	1	1	1	11	2	1	0	-594.76	2	1	0	0	0	0	1	0	0	1	0	1.5	0	2.41	1.71	43.5	23.5
0	48	1	29.1	0	0	0	1	7	1	0	0	-653.93	1	0	0	0	0	0	0	0	0	0	1	7.95	1	1.04	1.41	56.95	23.5
0	70	0	28.8	0	0	0	0	10	1	0	0	-587.12	2	1	0	0	0	0	0	0	0	0	0	2.71	1	1.94	0.73	49.7	23.7
1	68	0	27.2	0	0	1	1	22	3	0	1	-234.43	3	0	1	0	0.71	1	0	1	1	1	0	2.34	1	1.8	0.77	52.58	23.7
0	42	0	19.6	0	0	1	0	6.6	1	0	0	-671.15	1	0	0	0	0	0	1	0	0	0	0	2.04	1	2.57	1.01	53.33	23.7
0	71	1	23.7	1	1	1	0	19	2	1	0	-643.34	1	0	0	0	0	0	1	0	0	0	1	2.43	1	3.3	1.22	41.31	23.7
1	73	0	20.6	0	1	0	0	18	2	1	0	-38.55	4	0	0	1	0.88	1	0	1	0	0	0	10.2	1	2.22	1.09	29.7	23.8
1	55	0	25.9	0	0	1	0	15	2	1	0	-419.82	2	1	0	0	0.23	0	0	1	1	1	0	1.36	0	2.54	1.94	39.4	23.9
0	54	0	21.3	0	1	0	0	21	3	0	1	-399.84	3	0	1	0	0.24	0	0	0	0	0	0	2.51	1	2.34	1.38	102	23.9
0	69	1	22.4	1	0	0	1	15	2	1	0	-635.12	1	0	0	0	0	0	0	0	1	1	0	4.28	1	1.69	0.99	48.55	24
0	48	0	22	0	0	1	0	8	1	0	0	-529.44	2	1	0	0	0	0	0	0	0	0	0	1.84	0	2.51	1.04	42	24
0	58	0	24.4	0	0	1	0	12	2	1	0	-453.67	2	1	0	0	0	0	0	0	0	1	1	1.38	0	2.15	0.82	64.9	24
1	80	1	23.6	0	0	1	0	29	3	0	1	58.85	4	0	0	1	1	1	0	0	0	1	0	5.85	1	7.83	1.27	73.8	24.1
0	59	0	19	0	0	1	0	9	1	0	0	-611.3	1	0	0	0	0	0	0	0	0	1	0	3.4	1	1.23	0.41	33.76	24.2
0	64	0	23.7	0	1	0	0	11	2	1	0	-442.01	2	1	0	0	0	0	0	0	0	0	0	1.02	0	2.69	0.92	50	24.3
1	64	1	23.9	1	1	1	1	18	2	1	0	11.86	4	0	0	1	1	1	0	0	1	0	0	11.7	1	3.06	0.57	60.17	24.3
1	56	0	25.1	0	0	0	0	9	1	0	0	-440.53	2	1	0	0	0.2	0	1	0	0	0	0	2.06	1	2.2	0.54	44.35	24.4
0	47	0	21.5	0	1	0	0	14	2	1	0	-364.57	3	0	1	0	0.26	0	0	0	0	0	1	1.31	0	1.4	0.78	41.1	24.4
0	59	0	23.4	0	0	0	0	17	2	1	0	-565.11	2	1	0	0	0	0	0	0	1	0	0	2.33	1	1.82	0.34	38.3	24.5
0	65	0	27	0	0	0	0	15	2	1	0	-707.76	1	0	0	0	0	0	0	0	0	0	0	1.66	0	3.3	0.62	34.68	24.6
0	57	0	29.7	0	0	1	0	11	2	1	0	-680.84	1	0	0	0	0	0	0	0	0	1	0	8.53	1	4.78	0.79	42.9	24.6
0	54	0	24.5	0	1	0	0	13	2	1	0	-588.38	2	1	0	0	0	0	1	0	0	0	0	1.26	0	2.45	0.87	31.16	24.6
1	69	0	25.1	0	0	1	0	26	3	0	1	-305.83	3	0	1	0	0.44	1	0	1	1	1	1	4.62	1	1.45	0.73	44.73	24.6
1	65	0	26.6	0	0	1	0	21	3	0	1	-170.91	4	0	0	1	0.82	1	0	0	1	1	1	5.25	1	1.84	1.11	26.35	24.7
0	66	1	28.8	0	1	0	0	10	1	0	0	-584.06	2	1	0	0	0	0	0	0	1	1	0	3.47	1	2.27	2.11	47	24.7
1	58	0	24.9	0	1	0	0	30	3	0	1	-123.17	4	0	0	1	0.84	1	0	1	1	1	0	3.72	1	1.4	1.68	52.53	24.8
1	62	0	27.6	0	0	0	1	12	2	1	0	-173.71	4	0	0	1	0.77	1	0	0	1	1	0	4.77	1	2.3	0.91	40.72	24.8
0	63	0	23.7	0	0	0	0	14	2	1	0	-548.35	2	1	0	0	0	0	0	0	1	1	0	2.61	1	3.27	0.42	55.7	24.9
1	65	1	26.8	1	1	0	0	17	2	1	0	8.63	4	0	0	1	1	1	0	1	1	1	0	7.26	1	4.03	0.74	75.26	24.9
0	65	1	24.9	0	0	0	0	10	1	0	0	-610.8	1	0	0	0	0	0	0	0	0	0	1	2.83	1	1.42	0.76	44.03	25
1	75	0	19.3	0	1	1	0	18	2	1	0	-330.22	3	0	1	0	0.67	1	1	1	1	1	0	4.94	1	1.96	2.28	80.31	25
1	42	1	22.4	0	0	0	0	22	3	0	1	-308.76	3	0	1	0	0.33	1	0	0	0	1	0	1.58	0	1.38	1.36	33.39	25
1	56	0	23.2	0	0	0	1	18	2	1	0	-316.24	3	0	1	0	0.45	1	0	0	1	1	0	3.02	1	1.43	0.54	29	25.1
0	70	1	24.8	1	0	1	0	16	2	1	0	-613.42	1	0	0	0	0	0	0	0	0	0	0	1.82	0	5.42	0.61	53.94	25.2
1	66	1	20.6	1	1	0	0	28	3	0	1	46.28	4	0	0	1	1	1	0	0	1	0	1	3.46	1	2.79	1.16	46.65	25.2
1	63	0	26.9	0	0	1	1	19	2	1	0	-193.66	4	0	0	1	0.8	1	0	1	1	1	0	3.43	1	1.95	1.39	55.89	25.2
0	50	0	25.3	0	0	0	0	8.9	1	0	0	-410.83	2	1	0	0	0.35	1	0	0	0	1	1	1.51	0	1.47	1.18	44.6	25.3
1	51	0	25.7	0	0	1	1	7	1	0	0	-290.17	3	0	1	0	0.66	1	0	1	1	0	0	1.15	0	1.99	0.88	62.64	25.3
0	46	0	23.7	0	0	0	0	8	1	0	0	-714.63	1	0	0	0	0	0	0	0	0	0	0	0.88	0	1.45	0.77	61.3	25.4
0	47	0	23.1	0	0	1	0	5	1	0	0	-656.74	1	0	0	0	0	0	0	0	0	0	0	1.65	0	2.16	0.89	51.08	25.5
1	62	0	29.1	0	0	0	0	25	3	0	1	-93.45	4	0	0	1	0.92	1	0	1	1	1	1	4.44	1	2.01	0.74	40.24	25.5
0	53	1	21.8	0	0	0	0	7	1	0	0	-525.31	2	1	0	0	0	0	0	0	0	1	0	1.58	0	1.74	1.25	35.3	25.7
1	70	0	23.1	0	0	0	0	18	2	1	0	-254.5	3	0	1	0	0.55	1	0	1	0	1	1	3.22	1	3.36	0.71	43.9	25.7
0	73	1	29	1	1	1	0	17	2	1	0	-490.58	2	1	0	0	0.15	0	1	1	0	1	0	2.58	1	6.41	1.72	42.19	25.7
1	49	1	22.6	1	0	0	1	7	1	0	0	-526.46	2	1	0	0	0	0	0	0	1	0	0	1.57	0	1.56	2.57	34.2	25.9
0	56	1	36.8	1	1	0	0	13	2	1	0	-503.99	2	1	0	0	0	0	0	1	0	0	0	4.33	1	3.54	0.74	35.8	25.9
0	61	0	22.1	0	0	0	1	7	1	0	0	-683.27	1	0	0	0	0	0	0	0	0	0	0	1.29	0	3.76	0.72	40.5	26.1
1	57	1	19.1	1	1	0	0	25	3	0	1	-284.87	3	0	1	0	0.46	1	1	0	1	0	0	4.41	1	5.17	0.83	25.8	26.1
0	56	0	27	0	0	1	0	10	1	0	0	-518.87	2	1	0	0	0.2	0	0	1	0	0	0	1.39	0	2.83	0.81	25.88	26.1
1	67	0	22.4	0	0	0	0	10	1	0	0	-606.11	1	0	0	0	0	0	0	1	1	0	1	1.93	0	3.09	0.84	44.57	26.2
1	70	1	25.6	0	0	0	0	18	2	1	0	-561.34	2	1	0	0	0	0	0	0	0	0	0	5.23	1	2.64	1.2	43.4	26.2
0	71	0	22.2	0	1	1	0	11	2	1	0	-358.02	3	0	1	0	0	0	0	0	1	1	0	0.99	0	2.07	0.85	53.7	26.2
1	41	1	31.4	0	0	0	1	5	1	0	0	-669.5	1	0	0	0	0	0	0	0	0	0	1	1.94	0	1.17	0.93	35.9	26.2
1	58	1	31	1	1	0	0	30	3	0	1	33.31	4	0	0	1	1	1	0	1	0	0	0	1.55	0	1.73	1.44	21.7	26.2
1	66	1	27.6	1	0	1	0	28	3	0	1	34.03	4	0	0	1	1	1	0	1	1	1	0	5.94	1	7.71	2.31	37.43	26.2
1	55	0	25	0	0	0	0	25	3	0	1	15.68	4	0	0	1	1	1	0	1	1	1	1	2.05	1	2.81	0.82	41.8	26.3
0	62	0	28.2	0	0	0	0	20	2	1	0	-337.29	3	0	1	0	0.4	1	0	0	1	1	0	2.14	1	2.22	0.34	29.79	26.3
0	50	1	24.3	0	0	0	0	12	2	1	0	-489.57	2	1	0	0	0.19	0	0	0	0	1	0	1.54	0	1.27	0.63	26.13	26.3
1	76	1	27	1	1	1	0	11	2	1	0	-365.06	3	0	1	0	0.29	1	1	0	0	0	0	10.9	1	2.43	2	33.7	26.3
1	58	0	30	0	0	0	1	28	3	0	1	21.52	4	0	0	1	1	1	1	1	1	1	1	14.3	1	1.58	0.49	45.54	26.3
1	63	1	17.5	1	0	1	1	22	3	0	1	-111.89	4	0	0	1	0.87	1	0	0	1	1	1	14.2	1	5.54	2.6	64.4	26.5
1	68	0	27.1	0	0	1	0	27	3	0	1	17.57	4	0	0	1	1	1	0	1	1	1	1	1.2	0	3.87	0.4	64.55	26.5
1	66	0	23.5	0	1	0	0	12	2	1	0	-125.08	4	0	0	1	0.75	1	0	1	1	0	1	2.53	1	5.94	0.62	51.68	26.6
0	54	0	23.6	0	0	0	0	6	1	0	0	-688.44	1	0	0	0	0	0	1	0	0	0	0	1.52	0	2.44	1.11	58.95	26.7
1	76	0	28.4	0	1	0	0	10	1	0	0	-418.79	2	1	0	0	0.24	0	0	0	0	0	0	3.38	1	1.7	1.07	33.2	26.7
1	54	1	27.8	1	0	0	0	11	2	1	0	-276.94	3	0	1	0	0.56	1	0	0	1	1	0	5.01	1	1.24	1.06	26.18	26.9
0	41	0	23.5	0	0	1	1	9	1	0	0	-638.66	1	0	0	0	0	0	0	0	0	0	0	0.89	0	1.07	1.61	42	27
0	58	1	19.4	1	0	0	0	30	3	0	1	-403.86	2	1	0	0	0.29	1	0	1	0	0	1	4.1	1	1.22	0.65	44.4	27.1
1	63	1	26.6	1	0	0	0	28	3	0	1	-566.74	2	1	0	0	0	0	0	1	1	1	0	4.86	1	1.92	2.21	40.34	27.2
0	64	0	22.7	0	0	0	0	20	2	1	0	-413.72	2	1	0	0	0.21	0	0	0	1	1	1	2.22	1	0.88	0.61	50.2	27.5
0	42	0	27.7	0	0	0	0	12	2	1	0	-457.41	2	1	0	0	0.24	0	1	1	0	0	0	2.35	1	1.25	1	35.7	27.5
0	63	1	25.3	0	0	0	0	11	2	1	0	-670.24	1	0	0	0	0	0	0	0	0	0	1	4.73	1	2.59	1.36	51.6	27.6
1	53	0	26.2	0	0	1	0	15	2	1	0	-18.7	4	0	0	1	1	1	1	0	1	1	0	1.14	0	1.41	1.03	43.24	27.6
1	42	0	22.9	0	0	0	1	16	2	1	0	-212.28	3	0	1	0	0.75	1	1	0	1	0	0	1.2	0	2.11	0.59	19.16	27.6
0	40	1	30.9	0	0	0	1	8	1	0	0	-564.62	2	1	0	0	0	0	0	0	0	0	0	4.34	1	1.66	1.57	34.01	27.7
1	77	1	23.4	1	1	1	1	13	2	1	0	-150.32	4	0	0	1	0.77	1	0	1	1	0	1	3.41	1	2.78	1.4	45.6	27.8
0	56	0	25.8	0	0	0	0	10.3	2	1	0	-624.14	1	0	0	0	0	0	0	0	1	0	0	1.27	0	1.44	0.65	51.08	27.9
1	63	1	24	0	0	0	0	19	2	1	0	18.34	4	0	0	1	1	1	1	1	0	1	0	1.51	0	1.74	1.67	40.94	28.1
0	73	1	27.3	0	0	1	0	10	1	0	0	-676.09	1	0	0	0	0	0	0	0	0	0	0	3.42	1	1.31	0.81	39.6	28.1
0	72	1	23.8	1	1	1	1	10	1	0	0	-169.11	4	0	0	1	0.82	1	0	0	1	0	1	3.21	1	1.89	0.77	40.94	28.2
0	73	0	27.5	0	0	0	0	14	2	1	0	-530.91	2	1	0	0	0	0	0	0	0	1	1	2.95	1	1.51	0.96	54.1	28.5
0	54	0	28	0	0	1	0	17	2	1	0	-634.34	1	0	0	0	0	0	1	0	0	1	0	1.22	0	1.29	0.92	42.47	28.7
0	53	0	21.7	0	0	1	1	10	1	0	0	-691.82	1	0	0	0	0	0	0	0	0	1	0	0.63	0	1.48	0.74	43.8	28.8
0	66	0	20.3	1	0	0	0	11	2	1	0	-315.83	3	0	1	0	0.37	1	0	1	1	0	1	2.81	1	1.5	0.52	27.97	28.9
1	69	0	26.8	0	0	0	0	14	2	1	0	-111.05	4	0	0	1	0.84	1	0	0	1	1	0	3.54	1	0.95	0.68	28.73	29
0	38	1	28.4	1	0	0	0	8	1	0	0	-629.07	1	0	0	0	0	0	0	0	1	1	0	1.95	0	1.45	1.1	18.34	29.2
0	58	1	25.2	1	0	0	1	14	2	1	0	-568.41	2	1	0	0	0	0	0	0	1	0	0	3.26	1	2.4	0.84	46.04	29.3
1	54	0	22.9	0	0	0	0	18	2	1	0	39.97	4	0	0	1	1	1	0	0	1	1	0	1.22	0	1.33	0.79	19.1	29.3
0	52	1	22.9	1	1	0	0	13	2	1	0	-581.14	2	1	0	0	0	0	1	0	0	0	0	4.74	1	1.46	1.68	70.49	29.4
0	76	0	29.3	0	0	1	0	25	3	0	1	-374.59	3	0	1	0	0.25	0	1	0	1	1	0	3.16	1	2.09	0.82	58.03	29.4
1	63	0	24.1	0	0	0	0	14	2	1	0	32.08	4	0	0	1	1	1	0	1	1	1	1	6.75	1	2.8	1.1	34.12	29.5
1	33	1	24.8	1	0	0	0	14	2	1	0	-597.37	2	1	0	0	0	0	0	0	1	1	0	1.07	0	1.35	1.84	45.25	29.7
0	53	0	20.6	0	0	0	1	23	3	0	1	-579.72	2	1	0	0	0.11	0	0	0	0	0	0	2.61	1	2.65	1.86	41.7	29.8
0	30	0	24.8	0	0	0	0	10	1	0	0	-527.38	2	1	0	0	0	0	0	0	0	0	0	1.23	0	1.27	1.97	47.86	30
0	65	0	27.2	0	1	1	1	23	3	0	1	-643.26	1	0	0	0	0	0	0	0	1	1	0	2.09	1	1.11	0.53	28	30
0	64	1	22.3	0	0	0	1	23	3	0	1	-425.69	2	1	0	0	0.25	0	1	0	0	0	1	1.01	0	2.47	1.58	47.1	30.1
0	56	1	25.1	0	1	1	1	7	1	0	0	-611.51	1	0	0	0	0	0	0	0	0	0	0	2.18	1	1.18	1.06	43.5	30.4
0	60	1	27.7	1	0	0	0	18	2	1	0	-705.23	1	0	0	0	0	0	0	1	0	1	0	2.47	1	3.89	3.09	31.91	30.4
0	58	0	32	0	0	0	1	20	2	1	0	16.08	4	0	0	1	1	1	1	1	0	0	1	0.41	0	1.78	0.89	78.37	30.6
0	49	1	25.3	0	0	0	0	13	2	1	0	-407.74	2	1	0	0	0.26	0	1	1	1	0	0	1.86	0	1.07	1.25	44.34	30.7
0	51	0	30.4	0	0	1	0	8	1	0	0	-544.06	2	1	0	0	0	0	0	0	0	0	0	1.55	0	2.94	0.72	49.4	30.7
1	55	1	20.3	1	1	1	0	25	3	0	1	-108.82	4	0	0	1	0.78	1	0	0	1	1	0	5.15	1	2.26	2.29	37.13	30.9
1	68	0	19.5	0	0	0	0	20	2	1	0	-377.73	3	0	1	0	0.33	1	1	0	1	1	0	2.97	1	2.8	0.33	45.12	30.9
1	68	0	23.1	0	1	0	0	21	3	0	1	-400.63	2	1	0	0	0.25	0	0	0	0	1	1	3.33	1	1.97	0.86	30.34	31
1	50	0	25.4	0	0	1	0	15	2	1	0	-272.23	3	0	1	0	0	0	1	0	0	0	1	1.42	0	1.84	0.99	33.11	31.2
1	65	1	24.8	0	1	0	0	15	2	1	0	-192.96	4	0	0	1	0.83	1	1	0	1	1	1	1.55	0	3.14	0.53	35.4	31.2
0	68	0	26.9	0	1	0	0	14	2	1	0	-462.42	2	1	0	0	0.2	0	0	0	0	1	0	0.67	0	3.1	0.65	43.4	31.4
0	60	1	25.6	0	1	1	0	12	2	1	0	-769.96	1	0	0	0	0	0	0	0	0	0	0	3.3	1	2.52	1.44	49.5	31.8
0	65	0	27.6	0	0	1	1	15.3	2	1	0	-520.34	2	1	0	0	0	0	1	0	1	1	1	2.68	1	2.5	0.94	13.5	32.1
1	48	1	27	0	0	0	0	18	2	1	0	-41.37	4	0	0	1	0.89	1	0	1	0	1	1	1.47	0	4.24	1.57	50.2	32.4
0	54	1	29.3	0	0	1	0	12.8	2	1	0	-708.5	1	0	0	0	0	0	0	0	0	1	0	0.63	0	1.96	2.29	45.1	32.4
0	37	1	24.2	0	0	0	0	12	2	1	0	-545.55	2	1	0	0	0	0	0	0	0	0	0	1.92	0	0.98	0.77	35.26	32.6
0	49	0	21.1	0	0	1	0	11	2	1	0	-659.58	1	0	0	0	0	0	0	0	0	0	0	1.02	0	1.95	1.42	42.82	32.8
0	44	1	26.3	1	0	1	1	9	1	0	0	-632.7	1	0	0	0	0	0	0	0	0	1	0	3.16	1	2.79	1.14	40.32	33
0	59	1	27.9	0	0	0	0	17	2	1	0	-602.3	1	0	0	0	0	0	0	0	0	0	0	1.72	0	2.57	1.56	34.8	33.2
0	60	0	24.7	0	0	0	0	23	3	0	1	-705.42	1	0	0	0	0	0	0	0	1	0	0	1.95	0	1.26	0.67	33.95	33.5
1	59	0	25.7	0	0	0	0	6	1	0	0	-291.67	3	0	1	0	0.7	1	0	0	1	1	1	1.86	0	1.13	0.28	33.95	33.7
0	49	1	25.8	0	0	0	0	7	1	0	0	-635.61	1	0	0	0	0	0	1	0	0	0	0	0.91	0	2.2	1.13	37.87	34
1	70	0	31.6	0	0	1	0	27	3	0	1	-138.51	4	0	0	1	0.42	1	0	1	1	0	0	2.36	1	2.12	1.07	57.28	34.3
0	59	0	23.4	0	1	1	0	19	2	1	0	-556.53	2	1	0	0	0	0	0	1	0	1	0	2.38	1	1.38	0.72	48.85	34.5
1	50	1	25.8	0	0	1	1	14	2	1	0	-187.87	4	0	0	1	0.75	1	0	0	0	0	1	0.88	0	1.21	0.86	34.5	34.7
0	50	1	30.2	0	0	0	0	12	2	1	0	-689.1	1	0	0	0	0	0	0	0	0	0	0	1.12	0	0.5	0.98	29.8	35
1	40	1	31	1	0	0	0	11	2	1	0	-106.86	4	0	0	1	0.81	1	0	1	0	0	0	3.49	1	2.93	1.03	29.04	35.1
1	70	0	26.2	0	0	0	0	28	3	0	1	-216.11	3	0	1	0	0.47	1	0	1	1	1	1	1.4	0	1.81	0.43	37.3	35.3
0	67	0	26	0	0	1	0	15	2	1	0	-559.75	2	1	0	0	0.09	0	0	0	1	0	0	3.31	1	2.11	0.47	53.91	35.4
0	64	1	25.8	0	0	0	0	11	2	1	0	-559.96	2	1	0	0	0	0	1	0	0	1	1	1.44	0	1.23	1.45	36.6	36.2
1	56	0	25.1	0	0	0	0	21	3	0	1	-563.65	2	1	0	0	0	0	0	1	0	0	0	2.22	1	1.26	0.83	38.14	37.2
0	65	0	25.2	0	0	0	0	10	1	0	0	-569.57	2	1	0	0	0	0	1	0	1	1	0	3.48	1	2.55	0.89	32.4	37.5
1	56	1	25.7	1	0	1	0	30	3	0	1	48.95	4	0	0	1	1	1	0	1	0	1	0	4.72	1	1.53	1.17	50.98	37.6
1	61	0	23	0	0	1	0	24	3	0	1	-283.66	3	0	1	0	0.44	1	0	1	1	1	1	1.84	0	1.94	0.35	22.86	38.3
0	63	1	20.3	0	0	0	0	8	1	0	0	-690.26	1	0	0	0	0	0	0	0	1	0	0	2.59	1	2.59	1.46	53.85	38.6
0	67	1	28.6	0	0	0	0	8	1	0	0	-693.22	1	0	0	0	0	0	0	0	0	0	0	1.64	0	1.5	0.81	28.55	39.2
0	40	0	22.1	0	0	1	1	6	1	0	0	-708.92	1	0	0	0	0	0	1	0	0	0	0	1.31	0	2.17	1.25	22.6	39.5
0	69	1	28	1	1	1	1	14	2	1	0	-672.76	1	0	0	0	0	0	0	0	1	0	0	1.95	0	3	0.99	57.94	39.8
1	78	0	22.5	1	1	1	0	7.5	1	0	0	-149.82	4	0	0	1	0.78	1	0	1	1	1	0	2.29	1	1.5	0.6	52.89	40.1
1	50	0	24.4	0	0	1	0	28	3	0	1	-173.07	4	0	0	1	0.83	1	1	1	0	1	1	2.98	1	1.33	0.73	25.67	40.8
0	58	1	27.3	1	0	0	1	11	2	1	0	-695.17	1	0	0	0	0	0	0	0	0	0	0	2.76	1	2.69	0.67	37.3	42
1	49	1	21.4	0	0	0	1	23	3	0	1	43.01	4	0	0	1	1	1	0	1	1	1	0	9.77	1	1.34	3.6	56.92	42.9
0	67	1	22.8	1	1	1	0	10	1	0	0	-534.87	2	1	0	0	0.2	0	0	0	1	1	0	3.41	1	2.27	1.73	42.83	44.1
1	65	1	21.9	1	0	1	0	11	2	1	0	23.26	4	0	0	1	1	1	0	0	1	1	1	2.4	1	1.78	1.86	74.6	46.3
1	52	1	24.5	0	0	0	0	20	2	1	0	-403.87	2	1	0	0	0.31	1	0	1	1	1	0	5.05	1	0.71	1.71	32.72	46.9
0	57	0	24.4	0	0	0	0	12	2	1	0	-447.47	2	1	0	0	0	0	0	0	0	1	0	1.43	0	3.66	0.25	48.49	47.5
1	52	1	23	0	1	1	1	15	2	1	0	-418.66	2	1	0	0	0.2	0	0	0	1	0	0	1.68	0	2.99	1.58	41.6	49.3
0	53	0	27.7	0	0	0	0	7	1	0	0	-562.15	2	1	0	0	0	0	0	0	0	1	0	1.91	0	0.99	0.502	27.47	58.6
0	55	1	28.7	0	0	0	0	6	1	0	0	-583.09	2	1	0	0	0	0	0	0	0	0	0	1.77	0	2.19	1.31	35.98	61
1	70	1	23.8	1	1	1	0	11	2	1	0	-337.7	3	0	1	0	0.44	1	0	0	0	0	0	1.26	0	5.71	0.59	49.4	69.8
1	52	0	23.5	0	0	0	0	21	3	0	1	-106.97	4	0	0	1	0.82	1	0	1	1	1	1	1.56	0	2.33	0.7	23.75	81.6
